# Supplementary material for: A comparative analysis on question classification task based on deep learning approaches
Source: PeerJ Comput Sci. 2021 Aug 3;7:e570. doi: 10.7717/peerj-cs.570 (PMC8356656; doi:10.7717/peerj-cs.570)
Supplement: Supplemental Information 1 [file peerj-cs-07-570-s001.txt]

Accuracy
85.9	86	86.3	87.1	85.1	83.6	83.8	82.6
86.0	86.3	87.1	85.1	83.6	83.8	82.6	88.9
86.3	87.1	85.1	83.6	83.8	82.6	88.9	85.1
87.1	85.1	83.6	83.8	82.6	88.9	85.1	86.2
85.1	83.6	83.8	82.6	88.9	85.1	86.2	87.8
83.6	83.8	82.6	88.9	85.1	86.2	87.8	87.5
83.8	82.6	88.9	85.1	86.2	87.8	87.5	88.3
82.6	88.9	85.1	86.2	87.8	87.5	88.3	88.5
88.9	85.1	86.2	87.8	87.5	88.3	88.5	86.3
85.1	86.2	87.8	87.5	88.3	88.5	86.3	91.3
86.2	87.8	87.5	88.3	88.5	86.3	91.3	86
87.8	87.5	88.3	88.5	86.3	91.3	86	85.5
87.5	88.3	88.5	86.3	91.3	86	85.5	87.5
88.3	88.5	86.3	91.3	86	85.5	87.5	85.1
88.5	86.3	91.3	86	85.5	87.5	85.1	82.9
86.3	91.3	86	85.5	87.5	85.1	82.9	83.2
91.3	86	85.5	87.5	85.1	82.9	83.2	85.8
86.0	85.5	87.5	85.1	82.9	83.2	85.8	79.1
85.5	87.5	85.1	82.9	83.2	85.8	79.1	80
87.5	85.1	82.9	83.2	85.8	79.1	80	82.4
85.1	82.9	83.2	85.8	79.1	80	82.4	82.9
82.9	83.2	85.8	79.1	80	82.4	82.9	77.6
83.2	85.8	79.1	80	82.4	82.9	77.6	79.1
85.8	79.1	80	82.4	82.9	77.6	79.1	82.3
79.1	80	82.4	82.9	77.6	79.1	82.3	78.3
80.0	82.4	82.9	77.6	79.1	82.3	78.3	85.4
82.4	82.9	77.6	79.1	82.3	78.3	85.4	78.1
82.9	77.6	79.1	82.3	78.3	85.4	78.1	93.5
77.6	79.1	82.3	78.3	85.4	78.1	93.5	81.9
79.1	82.3	78.3	85.4	78.1	93.5	81.9	80.3
82.3	78.3	85.4	78.1	93.5	81.9	80.3	83.5
78.3	85.4	78.1	93.5	81.9	80.3	83.5	85.5
85.4	78.1	93.5	81.9	80.3	83.5	85.5	88
78.1	93.5	81.9	80.3	83.5	85.5	88	81.7
93.5	81.9	80.3	83.5	85.5	88	81.7	84
81.9	80.3	83.5	85.5	88	81.7	84	83.9
80.3	83.5	85.5	88	81.7	84	83.9	83.3
83.5	85.5	88	81.7	84	83.9	83.3	80.7
85.5	88	81.7	84	83.9	83.3	80.7	82.4
88.0	81.7	84	83.9	83.3	80.7	82.4	83.8
81.7	84	83.9	83.3	80.7	82.4	83.8	82.1
84.0	83.9	83.3	80.7	82.4	83.8	82.1	82.6
83.9	83.3	80.7	82.4	83.8	82.1	82.6	82
83.3	80.7	82.4	83.8	82.1	82.6	82	82.5
80.7	82.4	83.8	82.1	82.6	82	82.5	86.6
82.4	83.8	82.1	82.6	82	82.5	86.6	87
83.8	82.1	82.6	82	82.5	86.6	87	92.4
82.1	82.6	82	82.5	86.6	87	92.4	92.4
82.6	82	82.5	86.6	87	92.4	92.4	91.8
82.0	82.5	86.6	87	92.4	92.4	91.8	88.9
82.5	86.6	87	92.4	92.4	91.8	88.9	87.9
86.6	87	92.4	92.4	91.8	88.9	87.9	91.9
87.0	92.4	92.4	91.8	88.9	87.9	91.9	84.5
92.4	92.4	91.8	88.9	87.9	91.9	84.5	81.3
92.4	91.8	88.9	87.9	91.9	84.5	81.3	81.9
91.8	88.9	87.9	91.9	84.5	81.3	81.9	85.2
88.9	87.9	91.9	84.5	81.3	81.9	85.2	83.7
87.9	91.9	84.5	81.3	81.9	85.2	83.7	82.3
91.9	84.5	81.3	81.9	85.2	83.7	82.3	84.8
84.5	81.3	81.9	85.2	83.7	82.3	84.8	81.2
81.3	81.9	85.2	83.7	82.3	84.8	81.2	84.1
81.9	85.2	83.7	82.3	84.8	81.2	84.1	87.3
85.2	83.7	82.3	84.8	81.2	84.1	87.3	86
83.7	82.3	84.8	81.2	84.1	87.3	86	85.8
82.3	84.8	81.2	84.1	87.3	86	85.8	83
84.8	81.2	84.1	87.3	86	85.8	83	77.8
81.2	84.1	87.3	86	85.8	83	77.8	87.1
84.1	87.3	86	85.8	83	77.8	87.1	81.5
87.3	86	85.8	83	77.8	87.1	81.5	80.9
86.0	85.8	83	77.8	87.1	81.5	80.9	86.1
85.8	83	77.8	87.1	81.5	80.9	86.1	84.5
83.0	77.8	87.1	81.5	80.9	86.1	84.5	87.7
77.8	87.1	81.5	80.9	86.1	84.5	87.7	85.7
87.1	81.5	80.9	86.1	84.5	87.7	85.7	82.3
81.5	80.9	86.1	84.5	87.7	85.7	82.3	78.7
80.9	86.1	84.5	87.7	85.7	82.3	78.7	80.7
86.1	84.5	87.7	85.7	82.3	78.7	80.7	83.7
84.5	87.7	85.7	82.3	78.7	80.7	83.7	77.5
87.7	85.7	82.3	78.7	80.7	83.7	77.5	84.7
85.7	82.3	78.7	80.7	83.7	77.5	84.7	79.6
82.3	78.7	80.7	83.7	77.5	84.7	79.6	82.7
78.7	80.7	83.7	77.5	84.7	79.6	82.7	82.7
80.7	83.7	77.5	84.7	79.6	82.7	82.7	80.7
83.7	77.5	84.7	79.6	82.7	82.7	80.7	85.3
77.5	84.7	79.6	82.7	82.7	80.7	85.3	87.2
84.7	79.6	82.7	82.7	80.7	85.3	87.2	86
79.6	82.7	82.7	80.7	85.3	87.2	86	85.8
82.7	82.7	80.7	85.3	87.2	86	85.8	84.7
82.7	80.7	85.3	87.2	86	85.8	84.7	87.3
80.7	85.3	87.2	86	85.8	84.7	87.3	85.1
85.3	87.2	86	85.8	84.7	87.3	85.1	88.4
87.2	86	85.8	84.7	87.3	85.1	88.4	85.7
86.0	85.8	84.7	87.3	85.1	88.4	85.7	83.9
85.8	84.7	87.3	85.1	88.4	85.7	83.9	86.7
84.7	87.3	85.1	88.4	85.7	83.9	86.7	88.5
87.3	85.1	88.4	85.7	83.9	86.7	88.5	98.1
85.1	88.4	85.7	83.9	86.7	88.5	98.1	88.6
88.4	85.7	83.9	86.7	88.5	98.1	88.6	86.7
85.7	83.9	86.7	88.5	98.1	88.6	86.7	88
83.9	86.7	88.5	98.1	88.6	86.7	88	85.5
86.7	88.5	98.1	88.6	86.7	88	85.5	87.7
88.5	98.1	88.6	86.7	88	85.5	87.7	88.5
98.1	88.6	86.7	88	85.5	87.7	88.5	89.3
88.6	86.7	88	85.5	87.7	88.5	89.3	93.7
86.7	88	85.5	87.7	88.5	89.3	93.7	88.4
88.0	85.5	87.7	88.5	89.3	93.7	88.4	93.9
85.5	87.7	88.5	89.3	93.7	88.4	93.9	85.4
87.7	88.5	89.3	93.7	88.4	93.9	85.4	89.1
88.5	89.3	93.7	88.4	93.9	85.4	89.1	86.1
89.3	93.7	88.4	93.9	85.4	89.1	86.1	83.5
93.7	88.4	93.9	85.4	89.1	86.1	83.5	81.1
88.4	93.9	85.4	89.1	86.1	83.5	81.1	84.5
93.9	85.4	89.1	86.1	83.5	81.1	84.5	82.4
85.4	89.1	86.1	83.5	81.1	84.5	82.4	81.5
89.1	86.1	83.5	81.1	84.5	82.4	81.5	80.2
86.1	83.5	81.1	84.5	82.4	81.5	80.2	79.9
83.5	81.1	84.5	82.4	81.5	80.2	79.9	79.4
81.1	84.5	82.4	81.5	80.2	79.9	79.4	89.7
84.5	82.4	81.5	80.2	79.9	79.4	89.7	92.9
82.4	81.5	80.2	79.9	79.4	89.7	92.9	95.9
81.5	80.2	79.9	79.4	89.7	92.9	95.9	96.5
80.2	79.9	79.4	89.7	92.9	95.9	96.5	88.9
79.9	79.4	89.7	92.9	95.9	96.5	88.9	91.8
79.4	89.7	92.9	95.9	96.5	88.9	91.8	86.1
89.7	92.9	95.9	96.5	88.9	91.8	86.1	87
92.9	95.9	96.5	88.9	91.8	86.1	87	91.7
95.9	96.5	88.9	91.8	86.1	87	91.7	89.1
96.5	88.9	91.8	86.1	87	91.7	89.1	87.9
88.9	91.8	86.1	87	91.7	89.1	87.9	86.5
91.8	86.1	87	91.7	89.1	87.9	86.5	83.9
86.1	87	91.7	89.1	87.9	86.5	83.9	82.7
87.0	91.7	89.1	87.9	86.5	83.9	82.7	92.2
91.7	89.1	87.9	86.5	83.9	82.7	92.2	90.8
89.1	87.9	86.5	83.9	82.7	92.2	90.8	83.9
87.9	86.5	83.9	82.7	92.2	90.8	83.9	94.1
86.5	83.9	82.7	92.2	90.8	83.9	94.1	89.3
83.9	82.7	92.2	90.8	83.9	94.1	89.3	85.9
82.7	92.2	90.8	83.9	94.1	89.3	85.9	88.6
92.2	90.8	83.9	94.1	89.3	85.9	88.6	88.6
90.8	83.9	94.1	89.3	85.9	88.6	88.6	86.3
83.9	94.1	89.3	85.9	88.6	88.6	86.3	88
94.1	89.3	85.9	88.6	88.6	86.3	88	89.9
89.3	85.9	88.6	88.6	86.3	88	89.9	90.5
85.9	88.6	88.6	86.3	88	89.9	90.5	92.1
88.6	88.6	86.3	88	89.9	90.5	92.1	84.1
88.6	86.3	88	89.9	90.5	92.1	84.1	86.5
86.3	88	89.9	90.5	92.1	84.1	86.5	82.5
88.0	89.9	90.5	92.1	84.1	86.5	82.5	84.4
89.9	90.5	92.1	84.1	86.5	82.5	84.4	88
90.5	92.1	84.1	86.5	82.5	84.4	88	89.9
92.1	84.1	86.5	82.5	84.4	88	89.9	87.8
84.1	86.5	82.5	84.4	88	89.9	87.8	85.3
86.5	82.5	84.4	88	89.9	87.8	85.3	80
82.5	84.4	88	89.9	87.8	85.3	80	78.5
84.4	88	89.9	87.8	85.3	80	78.5	86.9
88.0	89.9	87.8	85.3	80	78.5	86.9	88.3
89.9	87.8	85.3	80	78.5	86.9	88.3	89.7
87.8	85.3	80	78.5	86.9	88.3	89.7	79.2
85.3	80	78.5	86.9	88.3	89.7	79.2	84
80.0	78.5	86.9	88.3	89.7	79.2	84	88.4
78.5	86.9	88.3	89.7	79.2	84	88.4	90.7
86.9	88.3	89.7	79.2	84	88.4	90.7	85.3
88.3	89.7	79.2	84	88.4	90.7	85.3	90.7
89.7	79.2	84	88.4	90.7	85.3	90.7	89.9
79.2	84	88.4	90.7	85.3	90.7	89.9	94.7
84.0	88.4	90.7	85.3	90.7	89.9	94.7	92.6
88.4	90.7	85.3	90.7	89.9	94.7	92.6	88.3
90.7	85.3	90.7	89.9	94.7	92.6	88.3	92.1
85.3	90.7	89.9	94.7	92.6	88.3	92.1	81.6
90.7	89.9	94.7	92.6	88.3	92.1	81.6	80.8
89.9	94.7	92.6	88.3	92.1	81.6	80.8	79.5
94.7	92.6	88.3	92.1	81.6	80.8	79.5	84.9
92.6	88.3	92.1	81.6	80.8	79.5	84.9	86.2
88.3	92.1	81.6	80.8	79.5	84.9	86.2	86.9
92.1	81.6	80.8	79.5	84.9	86.2	86.9	87
81.6	80.8	79.5	84.9	86.2	86.9	87	80.5
80.8	79.5	84.9	86.2	86.9	87	80.5	84.9
79.5	84.9	86.2	86.9	87	80.5	84.9	78.1
84.9	86.2	86.9	87	80.5	84.9	78.1	88.3
86.2	86.9	87	80.5	84.9	78.1	88.3	81.7
86.9	87	80.5	84.9	78.1	88.3	81.7	77.7
87.0	80.5	84.9	78.1	88.3	81.7	77.7	79.1
80.5	84.9	78.1	88.3	81.7	77.7	79.1	78.7
84.9	78.1	88.3	81.7	77.7	79.1	78.7	78.4
78.1	88.3	81.7	77.7	79.1	78.7	78.4	78.3
88.3	81.7	77.7	79.1	78.7	78.4	78.3	80.9
81.7	77.7	79.1	78.7	78.4	78.3	80.9	85.3
77.7	79.1	78.7	78.4	78.3	80.9	85.3	81.3
79.1	78.7	78.4	78.3	80.9	85.3	81.3	84.7
78.7	78.4	78.3	80.9	85.3	81.3	84.7	79.5
78.4	78.3	80.9	85.3	81.3	84.7	79.5	81.2
78.3	80.9	85.3	81.3	84.7	79.5	81.2	79.5
80.9	85.3	81.3	84.7	79.5	81.2	79.5	86.4
85.3	81.3	84.7	79.5	81.2	79.5	86.4	78.7
81.3	84.7	79.5	81.2	79.5	86.4	78.7	79.9
84.7	79.5	81.2	79.5	86.4	78.7	79.9	78.5
79.5	81.2	79.5	86.4	78.7	79.9	78.5	80.4
81.2	79.5	86.4	78.7	79.9	78.5	80.4	82.7
79.5	86.4	78.7	79.9	78.5	80.4	82.7	77.3
86.4	78.7	79.9	78.5	80.4	82.7	77.3	74.3
78.7	79.9	78.5	80.4	82.7	77.3	74.3	80
79.9	78.5	80.4	82.7	77.3	74.3	80	86.9
78.5	80.4	82.7	77.3	74.3	80	86.9	84
80.4	82.7	77.3	74.3	80	86.9	84	83.7
82.7	77.3	74.3	80	86.9	84	83.7	92
77.3	74.3	80	86.9	84	83.7	92	86.5
74.3	80	86.9	84	83.7	92	86.5	85.8
80.0	86.9	84	83.7	92	86.5	85.8	81.7
86.9	84	83.7	92	86.5	85.8	81.7	73.2
84.0	83.7	92	86.5	85.8	81.7	73.2	81.7
83.7	92	86.5	85.8	81.7	73.2	81.7	84.9
92.0	86.5	85.8	81.7	73.2	81.7	84.9	78.2
86.5	85.8	81.7	73.2	81.7	84.9	78.2	84.3
85.8	81.7	73.2	81.7	84.9	78.2	84.3	85.1
81.7	73.2	81.7	84.9	78.2	84.3	85.1	93.4
73.2	81.7	84.9	78.2	84.3	85.1	93.4	90.6
81.7	84.9	78.2	84.3	85.1	93.4	90.6	91.4
84.9	78.2	84.3	85.1	93.4	90.6	91.4	85.2
78.2	84.3	85.1	93.4	90.6	91.4	85.2	83.2
84.3	85.1	93.4	90.6	91.4	85.2	83.2	83.7
85.1	93.4	90.6	91.4	85.2	83.2	83.7	85.9
93.4	90.6	91.4	85.2	83.2	83.7	85.9	82.9
90.6	91.4	85.2	83.2	83.7	85.9	82.9	90.8
91.4	85.2	83.2	83.7	85.9	82.9	90.8	85.2
85.2	83.2	83.7	85.9	82.9	90.8	85.2	85.1
83.2	83.7	85.9	82.9	90.8	85.2	85.1	84.3
83.7	85.9	82.9	90.8	85.2	85.1	84.3	82.8
85.9	82.9	90.8	85.2	85.1	84.3	82.8	83.8
82.9	90.8	85.2	85.1	84.3	82.8	83.8	84.9
90.8	85.2	85.1	84.3	82.8	83.8	84.9	80.5
85.2	85.1	84.3	82.8	83.8	84.9	80.5	82.9
85.1	84.3	82.8	83.8	84.9	80.5	82.9	86
84.3	82.8	83.8	84.9	80.5	82.9	86	85.7
82.8	83.8	84.9	80.5	82.9	86	85.7	87.5
83.8	84.9	80.5	82.9	86	85.7	87.5	84.8
84.9	80.5	82.9	86	85.7	87.5	84.8	84
80.5	82.9	86	85.7	87.5	84.8	84	83.6
82.9	86	85.7	87.5	84.8	84	83.6	83.2
86.0	85.7	87.5	84.8	84	83.6	83.2	84.1
85.7	87.5	84.8	84	83.6	83.2	84.1	81.9
87.5	84.8	84	83.6	83.2	84.1	81.9	82.6
84.8	84	83.6	83.2	84.1	81.9	82.6	82
84.0	83.6	83.2	84.1	81.9	82.6	82	85.3
83.6	83.2	84.1	81.9	82.6	82	85.3	87.4
83.2	84.1	81.9	82.6	82	85.3	87.4	90.9
84.1	81.9	82.6	82	85.3	87.4	90.9	90.2
81.9	82.6	82	85.3	87.4	90.9	90.2	86.5
82.6	82	85.3	87.4	90.9	90.2	86.5	88.1
82.0	85.3	87.4	90.9	90.2	86.5	88.1	86.9
85.3	87.4	90.9	90.2	86.5	88.1	86.9	88.4
87.4	90.9	90.2	86.5	88.1	86.9	88.4	81.7
90.9	90.2	86.5	88.1	86.9	88.4	81.7	85.8
90.2	86.5	88.1	86.9	88.4	81.7	85.8	77.2
86.5	88.1	86.9	88.4	81.7	85.8	77.2	83.2
88.1	86.9	88.4	81.7	85.8	77.2	83.2	84.9
86.9	88.4	81.7	85.8	77.2	83.2	84.9	83.7
88.4	81.7	85.8	77.2	83.2	84.9	83.7	86.8
81.7	85.8	77.2	83.2	84.9	83.7	86.8	86.7
85.8	77.2	83.2	84.9	83.7	86.8	86.7	92
77.2	83.2	84.9	83.7	86.8	86.7	92	85
83.2	84.9	83.7	86.8	86.7	92	85	85
84.9	83.7	86.8	86.7	92	85	85	82.7
83.7	86.8	86.7	92	85	85	82.7	83
86.8	86.7	92	85	85	82.7	83	86.6
86.7	92	85	85	82.7	83	86.6	90.6
92.0	85	85	82.7	83	86.6	90.6	88.7
85.0	85	82.7	83	86.6	90.6	88.7	84.8
85.0	82.7	83	86.6	90.6	88.7	84.8	83.2
82.7	83	86.6	90.6	88.7	84.8	83.2	89.4
83.0	86.6	90.6	88.7	84.8	83.2	89.4	90.5
86.6	90.6	88.7	84.8	83.2	89.4	90.5	90.1
90.6	88.7	84.8	83.2	89.4	90.5	90.1	87
88.7	84.8	83.2	89.4	90.5	90.1	87	83.1
84.8	83.2	89.4	90.5	90.1	87	83.1	82.2
83.2	89.4	90.5	90.1	87	83.1	82.2	81.6
89.4	90.5	90.1	87	83.1	82.2	81.6	82.6
90.5	90.1	87	83.1	82.2	81.6	82.6	85.3
90.1	87	83.1	82.2	81.6	82.6	85.3	83.9
87.0	83.1	82.2	81.6	82.6	85.3	83.9	78.6
83.1	82.2	81.6	82.6	85.3	83.9	78.6	81.3
82.2	81.6	82.6	85.3	83.9	78.6	81.3	84
81.6	82.6	85.3	83.9	78.6	81.3	84	86.4
82.6	85.3	83.9	78.6	81.3	84	86.4	88.4
85.3	83.9	78.6	81.3	84	86.4	88.4	87
83.9	78.6	81.3	84	86.4	88.4	87	86.1
78.6	81.3	84	86.4	88.4	87	86.1	86.9
81.3	84	86.4	88.4	87	86.1	86.9	85.7
84.0	86.4	88.4	87	86.1	86.9	85.7	83.5
86.4	88.4	87	86.1	86.9	85.7	83.5	84.9
88.4	87	86.1	86.9	85.7	83.5	84.9	85.9
87.0	86.1	86.9	85.7	83.5	84.9	85.9	84.7
86.1	86.9	85.7	83.5	84.9	85.9	84.7	81.7
86.9	85.7	83.5	84.9	85.9	84.7	81.7	86.5
85.7	83.5	84.9	85.9	84.7	81.7	86.5	84.5
83.5	84.9	85.9	84.7	81.7	86.5	84.5	93
84.9	85.9	84.7	81.7	86.5	84.5	93	87.3
85.9	84.7	81.7	86.5	84.5	93	87.3	88.1
84.7	81.7	86.5	84.5	93	87.3	88.1	86.8
81.7	86.5	84.5	93	87.3	88.1	86.8	84.4
86.5	84.5	93	87.3	88.1	86.8	84.4	84.7
84.5	93	87.3	88.1	86.8	84.4	84.7	87.5
93.0	87.3	88.1	86.8	84.4	84.7	87.5	80.5
87.3	88.1	86.8	84.4	84.7	87.5	80.5	87.1
88.1	86.8	84.4	84.7	87.5	80.5	87.1	80.8
86.8	84.4	84.7	87.5	80.5	87.1	80.8	80.7
84.4	84.7	87.5	80.5	87.1	80.8	80.7	89
84.7	87.5	80.5	87.1	80.8	80.7	89	84.7
87.5	80.5	87.1	80.8	80.7	89	84.7	81.7
80.5	87.1	80.8	80.7	89	84.7	81.7	84.1
87.1	80.8	80.7	89	84.7	81.7	84.1	83.7
80.8	80.7	89	84.7	81.7	84.1	83.7	90.9
80.7	89	84.7	81.7	84.1	83.7	90.9	90.1
89.0	84.7	81.7	84.1	83.7	90.9	90.1	84.9
84.7	81.7	84.1	83.7	90.9	90.1	84.9	78.2
81.7	84.1	83.7	90.9	90.1	84.9	78.2	82.7
84.1	83.7	90.9	90.1	84.9	78.2	82.7	85.1
83.7	90.9	90.1	84.9	78.2	82.7	85.1	86.7
90.9	90.1	84.9	78.2	82.7	85.1	86.7	85.3
90.1	84.9	78.2	82.7	85.1	86.7	85.3	83.9
84.9	78.2	82.7	85.1	86.7	85.3	83.9	81.4
78.2	82.7	85.1	86.7	85.3	83.9	81.4	88.4
82.7	85.1	86.7	85.3	83.9	81.4	88.4	88.3
85.1	86.7	85.3	83.9	81.4	88.4	88.3	83.9
86.7	85.3	83.9	81.4	88.4	88.3	83.9	84
85.3	83.9	81.4	88.4	88.3	83.9	84	87.1
83.9	81.4	88.4	88.3	83.9	84	87.1	89.1
81.4	88.4	88.3	83.9	84	87.1	89.1	87.5
88.4	88.3	83.9	84	87.1	89.1	87.5	89.4
88.3	83.9	84	87.1	89.1	87.5	89.4	89
83.9	84	87.1	89.1	87.5	89.4	89	85.6
84.0	87.1	89.1	87.5	89.4	89	85.6	85.5
87.1	89.1	87.5	89.4	89	85.6	85.5	88.3
89.1	87.5	89.4	89	85.6	85.5	88.3	88.3
87.5	89.4	89	85.6	85.5	88.3	88.3	86.2
89.4	89	85.6	85.5	88.3	88.3	86.2	87
89.0	85.6	85.5	88.3	88.3	86.2	87	83.9
85.6	85.5	88.3	88.3	86.2	87	83.9	81.6
85.5	88.3	88.3	86.2	87	83.9	81.6	84
88.3	88.3	86.2	87	83.9	81.6	84	86.7
88.3	86.2	87	83.9	81.6	84	86.7	87.9
86.2	87	83.9	81.6	84	86.7	87.9	87.6
87.0	83.9	81.6	84	86.7	87.9	87.6	88
83.9	81.6	84	86.7	87.9	87.6	88	89.6
81.6	84	86.7	87.9	87.6	88	89.6	86.8
84.0	86.7	87.9	87.6	88	89.6	86.8	84.5
86.7	87.9	87.6	88	89.6	86.8	84.5	86
87.9	87.6	88	89.6	86.8	84.5	86	87.1
87.6	88	89.6	86.8	84.5	86	87.1	85.7
88.0	89.6	86.8	84.5	86	87.1	85.7	88.1
89.6	86.8	84.5	86	87.1	85.7	88.1	84.3
86.8	84.5	86	87.1	85.7	88.1	84.3	88
84.5	86	87.1	85.7	88.1	84.3	88	85.4
86.0	87.1	85.7	88.1	84.3	88	85.4	85.4
87.1	85.7	88.1	84.3	88	85.4	85.4	89.8
85.7	88.1	84.3	88	85.4	85.4	89.8	86.8
88.1	84.3	88	85.4	85.4	89.8	86.8	88.1
84.3	88	85.4	85.4	89.8	86.8	88.1	85.7
88.0	85.4	85.4	89.8	86.8	88.1	85.7	86.6
85.4	85.4	89.8	86.8	88.1	85.7	86.6	84.3
85.4	89.8	86.8	88.1	85.7	86.6	84.3	88.9
89.8	86.8	88.1	85.7	86.6	84.3	88.9	86.2
86.8	88.1	85.7	86.6	84.3	88.9	86.2	86.1
88.1	85.7	86.6	84.3	88.9	86.2	86.1	86.8
85.7	86.6	84.3	88.9	86.2	86.1	86.8	78.5
86.6	84.3	88.9	86.2	86.1	86.8	78.5	82.1
84.3	88.9	86.2	86.1	86.8	78.5	82.1	82.9
88.9	86.2	86.1	86.8	78.5	82.1	82.9	90.8
86.2	86.1	86.8	78.5	82.1	82.9	90.8	89.2
86.1	86.8	78.5	82.1	82.9	90.8	89.2	87
86.8	78.5	82.1	82.9	90.8	89.2	87	79.6
78.5	82.1	82.9	90.8	89.2	87	79.6	92
82.1	82.9	90.8	89.2	87	79.6	92	86.7
82.9	90.8	89.2	87	79.6	92	86.7	84.7
90.8	89.2	87	79.6	92	86.7	84.7	85.5
89.2	87	79.6	92	86.7	84.7	85.5	85.4
87.0	79.6	92	86.7	84.7	85.5	85.4	85.5
79.6	92	86.7	84.7	85.5	85.4	85.5	83.1
92.0	86.7	84.7	85.5	85.4	85.5	83.1	85.5
86.7	84.7	85.5	85.4	85.5	83.1	85.5	84.9
84.7	85.5	85.4	85.5	83.1	85.5	84.9	86.5
85.5	85.4	85.5	83.1	85.5	84.9	86.5	84.5
85.4	85.5	83.1	85.5	84.9	86.5	84.5	86.9
85.5	83.1	85.5	84.9	86.5	84.5	86.9	85.8
83.1	85.5	84.9	86.5	84.5	86.9	85.8	90.9
85.5	84.9	86.5	84.5	86.9	85.8	90.9	81.9
84.9	86.5	84.5	86.9	85.8	90.9	81.9	84.3
86.5	84.5	86.9	85.8	90.9	81.9	84.3	87.8
84.5	86.9	85.8	90.9	81.9	84.3	87.8	85.5
86.9	85.8	90.9	81.9	84.3	87.8	85.5	89.5
85.8	90.9	81.9	84.3	87.8	85.5	89.5	82.3
90.9	81.9	84.3	87.8	85.5	89.5	82.3	84.5
81.9	84.3	87.8	85.5	89.5	82.3	84.5	84.3
84.3	87.8	85.5	89.5	82.3	84.5	84.3	83.9
87.8	85.5	89.5	82.3	84.5	84.3	83.9	89.9
85.5	89.5	82.3	84.5	84.3	83.9	89.9	87.7
89.5	82.3	84.5	84.3	83.9	89.9	87.7	86.2
82.3	84.5	84.3	83.9	89.9	87.7	86.2	88
84.5	84.3	83.9	89.9	87.7	86.2	88	87.5
84.3	83.9	89.9	87.7	86.2	88	87.5	81.4
83.9	89.9	87.7	86.2	88	87.5	81.4	81.8
89.9	87.7	86.2	88	87.5	81.4	81.8	86.3
87.7	86.2	88	87.5	81.4	81.8	86.3	88.6
86.2	88	87.5	81.4	81.8	86.3	88.6	80.5
88.0	87.5	81.4	81.8	86.3	88.6	80.5	81.7
87.5	81.4	81.8	86.3	88.6	80.5	81.7	81.3
81.4	81.8	86.3	88.6	80.5	81.7	81.3	88.2
81.8	86.3	88.6	80.5	81.7	81.3	88.2	83.4
86.3	88.6	80.5	81.7	81.3	88.2	83.4	87.2
88.6	80.5	81.7	81.3	88.2	83.4	87.2	85.6
80.5	81.7	81.3	88.2	83.4	87.2	85.6	89
81.7	81.3	88.2	83.4	87.2	85.6	89	84.5
81.3	88.2	83.4	87.2	85.6	89	84.5	83.8
88.2	83.4	87.2	85.6	89	84.5	83.8	82.5
83.4	87.2	85.6	89	84.5	83.8	82.5	81
87.2	85.6	89	84.5	83.8	82.5	81	86.9
85.6	89	84.5	83.8	82.5	81	86.9	89.5
89.0	84.5	83.8	82.5	81	86.9	89.5	86.3
84.5	83.8	82.5	81	86.9	89.5	86.3	86.1
83.8	82.5	81	86.9	89.5	86.3	86.1	83.5
82.5	81	86.9	89.5	86.3	86.1	83.5	82.9
81.0	86.9	89.5	86.3	86.1	83.5	82.9	81.7
86.9	89.5	86.3	86.1	83.5	82.9	81.7	83.5
89.5	86.3	86.1	83.5	82.9	81.7	83.5	81.5
86.3	86.1	83.5	82.9	81.7	83.5	81.5	80
86.1	83.5	82.9	81.7	83.5	81.5	80	81.7
83.5	82.9	81.7	83.5	81.5	80	81.7	81
82.9	81.7	83.5	81.5	80	81.7	81	80.4
81.7	83.5	81.5	80	81.7	81	80.4	90.6
83.5	81.5	80	81.7	81	80.4	90.6	87.8
81.5	80	81.7	81	80.4	90.6	87.8	89.4
80.0	81.7	81	80.4	90.6	87.8	89.4	88.3
81.7	81	80.4	90.6	87.8	89.4	88.3	84.5
81.0	80.4	90.6	87.8	89.4	88.3	84.5	84.1
80.4	90.6	87.8	89.4	88.3	84.5	84.1	82
90.6	87.8	89.4	88.3	84.5	84.1	82	89.3
87.8	89.4	88.3	84.5	84.1	82	89.3	82
89.4	88.3	84.5	84.1	82	89.3	82	87.2
88.3	84.5	84.1	82	89.3	82	87.2	85.8
84.5	84.1	82	89.3	82	87.2	85.8	87.4
84.1	82	89.3	82	87.2	85.8	87.4	83
82.0	89.3	82	87.2	85.8	87.4	83	89.4
89.3	82	87.2	85.8	87.4	83	89.4	88.3
82.0	87.2	85.8	87.4	83	89.4	88.3	84.4
87.2	85.8	87.4	83	89.4	88.3	84.4	84.5
85.8	87.4	83	89.4	88.3	84.4	84.5	88
87.4	83	89.4	88.3	84.4	84.5	88	90.6
83.0	89.4	88.3	84.4	84.5	88	90.6	89.2
89.4	88.3	84.4	84.5	88	90.6	89.2	88.6
88.3	84.4	84.5	88	90.6	89.2	88.6	91
84.4	84.5	88	90.6	89.2	88.6	91	89.4
84.5	88	90.6	89.2	88.6	91	89.4	84.6
88.0	90.6	89.2	88.6	91	89.4	84.6	89.2
90.6	89.2	88.6	91	89.4	84.6	89.2	89.2
89.2	88.6	91	89.4	84.6	89.2	89.2	90.5
88.6	91	89.4	84.6	89.2	89.2	90.5	86.2
91.0	89.4	84.6	89.2	89.2	90.5	86.2	92.2
89.4	84.6	89.2	89.2	90.5	86.2	92.2	87
84.6	89.2	89.2	90.5	86.2	92.2	87	89.7
89.2	89.2	90.5	86.2	92.2	87	89.7	87.7
89.2	90.5	86.2	92.2	87	89.7	87.7	85.2
90.5	86.2	92.2	87	89.7	87.7	85.2	87.2
86.2	92.2	87	89.7	87.7	85.2	87.2	91
92.2	87	89.7	87.7	85.2	87.2	91	89.9
87.0	89.7	87.7	85.2	87.2	91	89.9	90.3
89.7	87.7	85.2	87.2	91	89.9	90.3	86.4
87.7	85.2	87.2	91	89.9	90.3	86.4	84
85.2	87.2	91	89.9	90.3	86.4	84	82.2
87.2	91	89.9	90.3	86.4	84	82.2	84.4
91.0	89.9	90.3	86.4	84	82.2	84.4	86.9
89.9	90.3	86.4	84	82.2	84.4	86.9	88.7
90.3	86.4	84	82.2	84.4	86.9	88.7	90.7
86.4	84	82.2	84.4	86.9	88.7	90.7	90.3
84.0	82.2	84.4	86.9	88.7	90.7	90.3	87.4
82.2	84.4	86.9	88.7	90.7	90.3	87.4	88.8
84.4	86.9	88.7	90.7	90.3	87.4	88.8	88.8
86.9	88.7	90.7	90.3	87.4	88.8	88.8	85.3
88.7	90.7	90.3	87.4	88.8	88.8	85.3	83
90.7	90.3	87.4	88.8	88.8	85.3	83	84.1
90.3	87.4	88.8	88.8	85.3	83	84.1	84.9
87.4	88.8	88.8	85.3	83	84.1	84.9	90.3
88.8	88.8	85.3	83	84.1	84.9	90.3	89.1
88.8	85.3	83	84.1	84.9	90.3	89.1	89.1
85.3	83	84.1	84.9	90.3	89.1	89.1	89
83.0	84.1	84.9	90.3	89.1	89.1	89	86.3
84.1	84.9	90.3	89.1	89.1	89	86.3	89.8
84.9	90.3	89.1	89.1	89	86.3	89.8	83.8
90.3	89.1	89.1	89	86.3	89.8	83.8	88.2
89.1	89.1	89	86.3	89.8	83.8	88.2	84.5
89.1	89	86.3	89.8	83.8	88.2	84.5	86.3
89.0	86.3	89.8	83.8	88.2	84.5	86.3	83.4
86.3	89.8	83.8	88.2	84.5	86.3	83.4	89.3
89.8	83.8	88.2	84.5	86.3	83.4	89.3	86.7
83.8	88.2	84.5	86.3	83.4	89.3	86.7	87.6
88.2	84.5	86.3	83.4	89.3	86.7	87.6	87
84.5	86.3	83.4	89.3	86.7	87.6	87	88.3
86.3	83.4	89.3	86.7	87.6	87	88.3	88.7
83.4	89.3	86.7	87.6	87	88.3	88.7	86.9
89.3	86.7	87.6	87	88.3	88.7	86.9	87.8
86.7	87.6	87	88.3	88.7	86.9	87.8	83.2
87.6	87	88.3	88.7	86.9	87.8	83.2	85.9
87.0	88.3	88.7	86.9	87.8	83.2	85.9	87.7
88.3	88.7	86.9	87.8	83.2	85.9	87.7	90.5
88.7	86.9	87.8	83.2	85.9	87.7	90.5	93.2
86.9	87.8	83.2	85.9	87.7	90.5	93.2	96.2
87.8	83.2	85.9	87.7	90.5	93.2	96.2	85.5
83.2	85.9	87.7	90.5	93.2	96.2	85.5	82.5
85.9	87.7	90.5	93.2	96.2	85.5	82.5	85.4
87.7	90.5	93.2	96.2	85.5	82.5	85.4	87.7
90.5	93.2	96.2	85.5	82.5	85.4	87.7	83.2
93.2	96.2	85.5	82.5	85.4	87.7	83.2	88.3
96.2	85.5	82.5	85.4	87.7	83.2	88.3	85.8
85.5	82.5	85.4	87.7	83.2	88.3	85.8	83.3
82.5	85.4	87.7	83.2	88.3	85.8	83.3	81.7
85.4	87.7	83.2	88.3	85.8	83.3	81.7	82.5
87.7	83.2	88.3	85.8	83.3	81.7	82.5	83.3
83.2	88.3	85.8	83.3	81.7	82.5	83.3	82.6
88.3	85.8	83.3	81.7	82.5	83.3	82.6	81.2
85.8	83.3	81.7	82.5	83.3	82.6	81.2	79.2
83.3	81.7	82.5	83.3	82.6	81.2	79.2	80.8
81.7	82.5	83.3	82.6	81.2	79.2	80.8	83.6
82.5	83.3	82.6	81.2	79.2	80.8	83.6	85.3
83.3	82.6	81.2	79.2	80.8	83.6	85.3	83.2
82.6	81.2	79.2	80.8	83.6	85.3	83.2	86.5
81.2	79.2	80.8	83.6	85.3	83.2	86.5	89.4
79.2	80.8	83.6	85.3	83.2	86.5	89.4	80.9
80.8	83.6	85.3	83.2	86.5	89.4	80.9	78.1
83.6	85.3	83.2	86.5	89.4	80.9	78.1	76.8
85.3	83.2	86.5	89.4	80.9	78.1	76.8	80.6
83.2	86.5	89.4	80.9	78.1	76.8	80.6	77
86.5	89.4	80.9	78.1	76.8	80.6	77	76.6
89.4	80.9	78.1	76.8	80.6	77	76.6	81.1
80.9	78.1	76.8	80.6	77	76.6	81.1	76
78.1	76.8	80.6	77	76.6	81.1	76	82.9
76.8	80.6	77	76.6	81.1	76	82.9	82.5
80.6	77	76.6	81.1	76	82.9	82.5	80.6
77.0	76.6	81.1	76	82.9	82.5	80.6	78.4
76.6	81.1	76	82.9	82.5	80.6	78.4	78.5
81.1	76	82.9	82.5	80.6	78.4	78.5	86.7
76.0	82.9	82.5	80.6	78.4	78.5	86.7	83.9
82.9	82.5	80.6	78.4	78.5	86.7	83.9	86.4
82.5	80.6	78.4	78.5	86.7	83.9	86.4	84.2
80.6	78.4	78.5	86.7	83.9	86.4	84.2	92.3
78.4	78.5	86.7	83.9	86.4	84.2	92.3	79.7
78.5	86.7	83.9	86.4	84.2	92.3	79.7	79.1
86.7	83.9	86.4	84.2	92.3	79.7	79.1	89.9
83.9	86.4	84.2	92.3	79.7	79.1	89.9	88.3
86.4	84.2	92.3	79.7	79.1	89.9	88.3	91.7
84.2	92.3	79.7	79.1	89.9	88.3	91.7	91
92.3	79.7	79.1	89.9	88.3	91.7	91	92
79.7	79.1	89.9	88.3	91.7	91	92	85.7
79.1	89.9	88.3	91.7	91	92	85.7	88.7
89.9	88.3	91.7	91	92	85.7	88.7	87.3
88.3	91.7	91	92	85.7	88.7	87.3	86.8
91.7	91	92	85.7	88.7	87.3	86.8	90.3
91.0	92	85.7	88.7	87.3	86.8	90.3	82.7
92.0	85.7	88.7	87.3	86.8	90.3	82.7	88.4
85.7	88.7	87.3	86.8	90.3	82.7	88.4	84.2
88.7	87.3	86.8	90.3	82.7	88.4	84.2	87.7
87.3	86.8	90.3	82.7	88.4	84.2	87.7	88
86.8	90.3	82.7	88.4	84.2	87.7	88	86.9
90.3	82.7	88.4	84.2	87.7	88	86.9	85.3
82.7	88.4	84.2	87.7	88	86.9	85.3	82.4
88.4	84.2	87.7	88	86.9	85.3	82.4	88.9
84.2	87.7	88	86.9	85.3	82.4	88.9	82.3
87.7	88	86.9	85.3	82.4	88.9	82.3	80.5
88.0	86.9	85.3	82.4	88.9	82.3	80.5	78.8
86.9	85.3	82.4	88.9	82.3	80.5	78.8	75.5
85.3	82.4	88.9	82.3	80.5	78.8	75.5	78.7
82.4	88.9	82.3	80.5	78.8	75.5	78.7	77.8
88.9	82.3	80.5	78.8	75.5	78.7	77.8	79
82.3	80.5	78.8	75.5	78.7	77.8	79	79.6
80.5	78.8	75.5	78.7	77.8	79	79.6	77.7
78.8	75.5	78.7	77.8	79	79.6	77.7	82.3
75.5	78.7	77.8	79	79.6	77.7	82.3	92.5
78.7	77.8	79	79.6	77.7	82.3	92.5	91.4
77.8	79	79.6	77.7	82.3	92.5	91.4	88.5
79.0	79.6	77.7	82.3	92.5	91.4	88.5	91.3
79.6	77.7	82.3	92.5	91.4	88.5	91.3	86.5
77.7	82.3	92.5	91.4	88.5	91.3	86.5	92.8
82.3	92.5	91.4	88.5	91.3	86.5	92.8	90.5
92.5	91.4	88.5	91.3	86.5	92.8	90.5	87.4
91.4	88.5	91.3	86.5	92.8	90.5	87.4	87.4
88.5	91.3	86.5	92.8	90.5	87.4	87.4	91.7
91.3	86.5	92.8	90.5	87.4	87.4	91.7	89.7
86.5	92.8	90.5	87.4	87.4	91.7	89.7	89.4
92.8	90.5	87.4	87.4	91.7	89.7	89.4	90.9
90.5	87.4	87.4	91.7	89.7	89.4	90.9	87.8
87.4	87.4	91.7	89.7	89.4	90.9	87.8	91
87.4	91.7	89.7	89.4	90.9	87.8	91	86.4
91.7	89.7	89.4	90.9	87.8	91	86.4	86.9
89.7	89.4	90.9	87.8	91	86.4	86.9	91.2
89.4	90.9	87.8	91	86.4	86.9	91.2	87.5
90.9	87.8	91	86.4	86.9	91.2	87.5	84.7
87.8	91	86.4	86.9	91.2	87.5	84.7	87.2
91.0	86.4	86.9	91.2	87.5	84.7	87.2	87
86.4	86.9	91.2	87.5	84.7	87.2	87	88.3
86.9	91.2	87.5	84.7	87.2	87	88.3	85.4
91.2	87.5	84.7	87.2	87	88.3	85.4	79.9
87.5	84.7	87.2	87	88.3	85.4	79.9	91.3
84.7	87.2	87	88.3	85.4	79.9	91.3	89.6
87.2	87	88.3	85.4	79.9	91.3	89.6	86
87.0	88.3	85.4	79.9	91.3	89.6	86	84.6
88.3	85.4	79.9	91.3	89.6	86	84.6	80.9
85.4	79.9	91.3	89.6	86	84.6	80.9	82.4
79.9	91.3	89.6	86	84.6	80.9	82.4	83.9
91.3	89.6	86	84.6	80.9	82.4	83.9	81.7
89.6	86	84.6	80.9	82.4	83.9	81.7	82.1
86.0	84.6	80.9	82.4	83.9	81.7	82.1	81.1
84.6	80.9	82.4	83.9	81.7	82.1	81.1	81.4
80.9	82.4	83.9	81.7	82.1	81.1	81.4	77.9
82.4	83.9	81.7	82.1	81.1	81.4	77.9	83.5
83.9	81.7	82.1	81.1	81.4	77.9	83.5	83.5
81.7	82.1	81.1	81.4	77.9	83.5	83.5	84.4
82.1	81.1	81.4	77.9	83.5	83.5	84.4	85.5
81.1	81.4	77.9	83.5	83.5	84.4	85.5	79.5
81.4	77.9	83.5	83.5	84.4	85.5	79.5	80.4
77.9	83.5	83.5	84.4	85.5	79.5	80.4	86.7
83.5	83.5	84.4	85.5	79.5	80.4	86.7	84
83.5	84.4	85.5	79.5	80.4	86.7	84	79.8
84.4	85.5	79.5	80.4	86.7	84	79.8	82.8
85.5	79.5	80.4	86.7	84	79.8	82.8	85.3
79.5	80.4	86.7	84	79.8	82.8	85.3	87
80.4	86.7	84	79.8	82.8	85.3	87	82.4
86.7	84	79.8	82.8	85.3	87	82.4	86.9
84.0	79.8	82.8	85.3	87	82.4	86.9	90.1
79.8	82.8	85.3	87	82.4	86.9	90.1	86.7
82.8	85.3	87	82.4	86.9	90.1	86.7	86.6
85.3	87	82.4	86.9	90.1	86.7	86.6	90
87.0	82.4	86.9	90.1	86.7	86.6	90	91.5
82.4	86.9	90.1	86.7	86.6	90	91.5	89.5
86.9	90.1	86.7	86.6	90	91.5	89.5	89
90.1	86.7	86.6	90	91.5	89.5	89	87.5
86.7	86.6	90	91.5	89.5	89	87.5	90.5
86.6	90	91.5	89.5	89	87.5	90.5	89.2
90.0	91.5	89.5	89	87.5	90.5	89.2	88.4
91.5	89.5	89	87.5	90.5	89.2	88.4	93.5
89.5	89	87.5	90.5	89.2	88.4	93.5	87.5
89.0	87.5	90.5	89.2	88.4	93.5	87.5	85.5
87.5	90.5	89.2	88.4	93.5	87.5	85.5	87
90.5	89.2	88.4	93.5	87.5	85.5	87	90.1
89.2	88.4	93.5	87.5	85.5	87	90.1	89.4
88.4	93.5	87.5	85.5	87	90.1	89.4	87.7
93.5	87.5	85.5	87	90.1	89.4	87.7	87.5
87.5	85.5	87	90.1	89.4	87.7	87.5	88.6
85.5	87	90.1	89.4	87.7	87.5	88.6	85.4
87.0	90.1	89.4	87.7	87.5	88.6	85.4	87
90.1	89.4	87.7	87.5	88.6	85.4	87	93.2
89.4	87.7	87.5	88.6	85.4	87	93.2	92.3
87.7	87.5	88.6	85.4	87	93.2	92.3	89.7
87.5	88.6	85.4	87	93.2	92.3	89.7	88.7
88.6	85.4	87	93.2	92.3	89.7	88.7	88.6
85.4	87	93.2	92.3	89.7	88.7	88.6	91.1
87.0	93.2	92.3	89.7	88.7	88.6	91.1	87.3
93.2	92.3	89.7	88.7	88.6	91.1	87.3	87.7
92.3	89.7	88.7	88.6	91.1	87.3	87.7	87.9
89.7	88.7	88.6	91.1	87.3	87.7	87.9	86.9
88.7	88.6	91.1	87.3	87.7	87.9	86.9	89.5
88.6	91.1	87.3	87.7	87.9	86.9	89.5	89.1
91.1	87.3	87.7	87.9	86.9	89.5	89.1	88.7
87.3	87.7	87.9	86.9	89.5	89.1	88.7	85.9
87.7	87.9	86.9	89.5	89.1	88.7	85.9	87.2
87.9	86.9	89.5	89.1	88.7	85.9	87.2	85.1
86.9	89.5	89.1	88.7	85.9	87.2	85.1	84.5
89.5	89.1	88.7	85.9	87.2	85.1	84.5	92.3
89.1	88.7	85.9	87.2	85.1	84.5	92.3	88.5
88.7	85.9	87.2	85.1	84.5	92.3	88.5	82.5
85.9	87.2	85.1	84.5	92.3	88.5	82.5	85.9
87.2	85.1	84.5	92.3	88.5	82.5	85.9	87.2
85.1	84.5	92.3	88.5	82.5	85.9	87.2	88.8
84.5	92.3	88.5	82.5	85.9	87.2	88.8	87.7
92.3	88.5	82.5	85.9	87.2	88.8	87.7	86.7
88.5	82.5	85.9	87.2	88.8	87.7	86.7	84.7
82.5	85.9	87.2	88.8	87.7	86.7	84.7	86
85.9	87.2	88.8	87.7	86.7	84.7	86	85.6
87.2	88.8	87.7	86.7	84.7	86	85.6	85.7
88.8	87.7	86.7	84.7	86	85.6	85.7	84.7
87.7	86.7	84.7	86	85.6	85.7	84.7	83.1
86.7	84.7	86	85.6	85.7	84.7	83.1	88.7
84.7	86	85.6	85.7	84.7	83.1	88.7	85.9
86.0	85.6	85.7	84.7	83.1	88.7	85.9	85.7
85.6	85.7	84.7	83.1	88.7	85.9	85.7	86.9
85.7	84.7	83.1	88.7	85.9	85.7	86.9	87.2
84.7	83.1	88.7	85.9	85.7	86.9	87.2	93.6
83.1	88.7	85.9	85.7	86.9	87.2	93.6	88.8
88.7	85.9	85.7	86.9	87.2	93.6	88.8	94.8
85.9	85.7	86.9	87.2	93.6	88.8	94.8	89.3
85.7	86.9	87.2	93.6	88.8	94.8	89.3	88.1
86.9	87.2	93.6	88.8	94.8	89.3	88.1	85.3
87.2	93.6	88.8	94.8	89.3	88.1	85.3	88.9
93.6	88.8	94.8	89.3	88.1	85.3	88.9	88.6
88.8	94.8	89.3	88.1	85.3	88.9	88.6	89.2
94.8	89.3	88.1	85.3	88.9	88.6	89.2	90.5
89.3	88.1	85.3	88.9	88.6	89.2	90.5	86.4
88.1	85.3	88.9	88.6	89.2	90.5	86.4	86.9
85.3	88.9	88.6	89.2	90.5	86.4	86.9	91.4
88.9	88.6	89.2	90.5	86.4	86.9	91.4	87.2
88.6	89.2	90.5	86.4	86.9	91.4	87.2	86.3
89.2	90.5	86.4	86.9	91.4	87.2	86.3	86
90.5	86.4	86.9	91.4	87.2	86.3	86	85.7
86.4	86.9	91.4	87.2	86.3	86	85.7	84.5
86.9	91.4	87.2	86.3	86	85.7	84.5	92.2
91.4	87.2	86.3	86	85.7	84.5	92.2	88.1
87.2	86.3	86	85.7	84.5	92.2	88.1	85.8
86.3	86	85.7	84.5	92.2	88.1	85.8	86.4
86.0	85.7	84.5	92.2	88.1	85.8	86.4	84.1
85.7	84.5	92.2	88.1	85.8	86.4	84.1	85
84.5	92.2	88.1	85.8	86.4	84.1	85	87
92.2	88.1	85.8	86.4	84.1	85	87	84.9
88.1	85.8	86.4	84.1	85	87	84.9	83.8
85.8	86.4	84.1	85	87	84.9	83.8	82.9
86.4	84.1	85	87	84.9	83.8	82.9	85
84.1	85	87	84.9	83.8	82.9	85	83.4
85.0	87	84.9	83.8	82.9	85	83.4	85.9
87.0	84.9	83.8	82.9	85	83.4	85.9	86.1
84.9	83.8	82.9	85	83.4	85.9	86.1	92.9
83.8	82.9	85	83.4	85.9	86.1	92.9	84.4
82.9	85	83.4	85.9	86.1	92.9	84.4	82.9
85.0	83.4	85.9	86.1	92.9	84.4	82.9	83.5
83.4	85.9	86.1	92.9	84.4	82.9	83.5	83
85.9	86.1	92.9	84.4	82.9	83.5	83	83.5
86.1	92.9	84.4	82.9	83.5	83	83.5	81.6
92.9	84.4	82.9	83.5	83	83.5	81.6	81.9
84.4	82.9	83.5	83	83.5	81.6	81.9	83.9
82.9	83.5	83	83.5	81.6	81.9	83.9	84.4
83.5	83	83.5	81.6	81.9	83.9	84.4	82.9
83.0	83.5	81.6	81.9	83.9	84.4	82.9	84.7
83.5	81.6	81.9	83.9	84.4	82.9	84.7	86.9
81.6	81.9	83.9	84.4	82.9	84.7	86.9	82.7
81.9	83.9	84.4	82.9	84.7	86.9	82.7	82.5
83.9	84.4	82.9	84.7	86.9	82.7	82.5	85
84.4	82.9	84.7	86.9	82.7	82.5	85	85.7
82.9	84.7	86.9	82.7	82.5	85	85.7	91.5
84.7	86.9	82.7	82.5	85	85.7	91.5	81.3
86.9	82.7	82.5	85	85.7	91.5	81.3	86
82.7	82.5	85	85.7	91.5	81.3	86	85
82.5	85	85.7	91.5	81.3	86	85	87.5
85.0	85.7	91.5	81.3	86	85	87.5	84.6
85.7	91.5	81.3	86	85	87.5	84.6	90.5
91.5	81.3	86	85	87.5	84.6	90.5	88.9
81.3	86	85	87.5	84.6	90.5	88.9	91
86.0	85	87.5	84.6	90.5	88.9	91	90.8
85.0	87.5	84.6	90.5	88.9	91	90.8	91.1
87.5	84.6	90.5	88.9	91	90.8	91.1	85.5
84.6	90.5	88.9	91	90.8	91.1	85.5	86.2
90.5	88.9	91	90.8	91.1	85.5	86.2	85.3
88.9	91	90.8	91.1	85.5	86.2	85.3	86.5
91.0	90.8	91.1	85.5	86.2	85.3	86.5	93.9
90.8	91.1	85.5	86.2	85.3	86.5	93.9	86.2
91.1	85.5	86.2	85.3	86.5	93.9	86.2	86
85.5	86.2	85.3	86.5	93.9	86.2	86	86.5
86.2	85.3	86.5	93.9	86.2	86	86.5	89.1
85.3	86.5	93.9	86.2	86	86.5	89.1	89
86.5	93.9	86.2	86	86.5	89.1	89	83.6
93.9	86.2	86	86.5	89.1	89	83.6	87.6
86.2	86	86.5	89.1	89	83.6	87.6	91.4
86.0	86.5	89.1	89	83.6	87.6	91.4	88
86.5	89.1	89	83.6	87.6	91.4	88	87.2
89.1	89	83.6	87.6	91.4	88	87.2	84.4
89.0	83.6	87.6	91.4	88	87.2	84.4	88
83.6	87.6	91.4	88	87.2	84.4	88	86.5
87.6	91.4	88	87.2	84.4	88	86.5	86.5
91.4	88	87.2	84.4	88	86.5	86.5	88
88.0	87.2	84.4	88	86.5	86.5	88	85.6
87.2	84.4	88	86.5	86.5	88	85.6	84.8
84.4	88	86.5	86.5	88	85.6	84.8	84.5
88.0	86.5	86.5	88	85.6	84.8	84.5	85.3
86.5	86.5	88	85.6	84.8	84.5	85.3	83.8
86.5	88	85.6	84.8	84.5	85.3	83.8	84.2
88.0	85.6	84.8	84.5	85.3	83.8	84.2	85.9
85.6	84.8	84.5	85.3	83.8	84.2	85.9	87.6
84.8	84.5	85.3	83.8	84.2	85.9	87.6	86.8
84.5	85.3	83.8	84.2	85.9	87.6	86.8	91.3
85.3	83.8	84.2	85.9	87.6	86.8	91.3	80.6
83.8	84.2	85.9	87.6	86.8	91.3	80.6	81.1
84.2	85.9	87.6	86.8	91.3	80.6	81.1	84.1
85.9	87.6	86.8	91.3	80.6	81.1	84.1	87
87.6	86.8	91.3	80.6	81.1	84.1	87	90.3
86.8	91.3	80.6	81.1	84.1	87	90.3	92.2
91.3	80.6	81.1	84.1	87	90.3	92.2	88.4
80.6	81.1	84.1	87	90.3	92.2	88.4	84.8
81.1	84.1	87	90.3	92.2	88.4	84.8	89.7
84.1	87	90.3	92.2	88.4	84.8	89.7	88.3
87.0	90.3	92.2	88.4	84.8	89.7	88.3	87.4
90.3	92.2	88.4	84.8	89.7	88.3	87.4	88.1
92.2	88.4	84.8	89.7	88.3	87.4	88.1	87.8
88.4	84.8	89.7	88.3	87.4	88.1	87.8	87.1
84.8	89.7	88.3	87.4	88.1	87.8	87.1	88.5
89.7	88.3	87.4	88.1	87.8	87.1	88.5	85.8
88.3	87.4	88.1	87.8	87.1	88.5	85.8	88.7
87.4	88.1	87.8	87.1	88.5	85.8	88.7	84.8
88.1	87.8	87.1	88.5	85.8	88.7	84.8	87
87.8	87.1	88.5	85.8	88.7	84.8	87	83.8
87.1	88.5	85.8	88.7	84.8	87	83.8	82.9
88.5	85.8	88.7	84.8	87	83.8	82.9	82.3
85.8	88.7	84.8	87	83.8	82.9	82.3	81.8
88.7	84.8	87	83.8	82.9	82.3	81.8	87.4
84.8	87	83.8	82.9	82.3	81.8	87.4	84.1
87.0	83.8	82.9	82.3	81.8	87.4	84.1	85.3
83.8	82.9	82.3	81.8	87.4	84.1	85.3	82.9
82.9	82.3	81.8	87.4	84.1	85.3	82.9	83
82.3	81.8	87.4	84.1	85.3	82.9	83	88.6
81.8	87.4	84.1	85.3	82.9	83	88.6	82.6
87.4	84.1	85.3	82.9	83	88.6	82.6	80.2
84.1	85.3	82.9	83	88.6	82.6	80.2	82
85.3	82.9	83	88.6	82.6	80.2	82	86.2
82.9	83	88.6	82.6	80.2	82	86.2	86.7
83.0	88.6	82.6	80.2	82	86.2	86.7	88.8
88.6	82.6	80.2	82	86.2	86.7	88.8	85.6
82.6	80.2	82	86.2	86.7	88.8	85.6	86.9
80.2	82	86.2	86.7	88.8	85.6	86.9	87.6
82.0	86.2	86.7	88.8	85.6	86.9	87.6	87.6
86.2	86.7	88.8	85.6	86.9	87.6	87.6	84.5
86.7	88.8	85.6	86.9	87.6	87.6	84.5	82.4
88.8	85.6	86.9	87.6	87.6	84.5	82.4	87.5
85.6	86.9	87.6	87.6	84.5	82.4	87.5	82.6
86.9	87.6	87.6	84.5	82.4	87.5	82.6	91.3
87.6	87.6	84.5	82.4	87.5	82.6	91.3	87.7
87.6	84.5	82.4	87.5	82.6	91.3	87.7	88.9
84.5	82.4	87.5	82.6	91.3	87.7	88.9	85.3
82.4	87.5	82.6	91.3	87.7	88.9	85.3	86.1
87.5	82.6	91.3	87.7	88.9	85.3	86.1	88.6
82.6	91.3	87.7	88.9	85.3	86.1	88.6	90.2
91.3	87.7	88.9	85.3	86.1	88.6	90.2	89.9
87.7	88.9	85.3	86.1	88.6	90.2	89.9	89.7
88.9	85.3	86.1	88.6	90.2	89.9	89.7	88
85.3	86.1	88.6	90.2	89.9	89.7	88	88.5
86.1	88.6	90.2	89.9	89.7	88	88.5	93.7
88.6	90.2	89.9	89.7	88	88.5	93.7	82.8
90.2	89.9	89.7	88	88.5	93.7	82.8	85
89.9	89.7	88	88.5	93.7	82.8	85	91.9
89.7	88	88.5	93.7	82.8	85	91.9	86
88.0	88.5	93.7	82.8	85	91.9	86	89.5
88.5	93.7	82.8	85	91.9	86	89.5	90.3
93.7	82.8	85	91.9	86	89.5	90.3	87.2
82.8	85	91.9	86	89.5	90.3	87.2	87.9
85.0	91.9	86	89.5	90.3	87.2	87.9	91.5
91.9	86	89.5	90.3	87.2	87.9	91.5	89.7
86.0	89.5	90.3	87.2	87.9	91.5	89.7	89.9
89.5	90.3	87.2	87.9	91.5	89.7	89.9	84.7
90.3	87.2	87.9	91.5	89.7	89.9	84.7	88.5
87.2	87.9	91.5	89.7	89.9	84.7	88.5	87.9
87.9	91.5	89.7	89.9	84.7	88.5	87.9	92.7
91.5	89.7	89.9	84.7	88.5	87.9	92.7	88.5
89.7	89.9	84.7	88.5	87.9	92.7	88.5	90.1
89.9	84.7	88.5	87.9	92.7	88.5	90.1	89.3
84.7	88.5	87.9	92.7	88.5	90.1	89.3	91.7
88.5	87.9	92.7	88.5	90.1	89.3	91.7	89.3
87.9	92.7	88.5	90.1	89.3	91.7	89.3	88.9
92.7	88.5	90.1	89.3	91.7	89.3	88.9	86.3
88.5	90.1	89.3	91.7	89.3	88.9	86.3	89.5
90.1	89.3	91.7	89.3	88.9	86.3	89.5	87.4
89.3	91.7	89.3	88.9	86.3	89.5	87.4	83
91.7	89.3	88.9	86.3	89.5	87.4	83	83.7
89.3	88.9	86.3	89.5	87.4	83	83.7	82.8
88.9	86.3	89.5	87.4	83	83.7	82.8	82.4
86.3	89.5	87.4	83	83.7	82.8	82.4	84.3
89.5	87.4	83	83.7	82.8	82.4	84.3	87.5
87.4	83	83.7	82.8	82.4	84.3	87.5	83.8
83.0	83.7	82.8	82.4	84.3	87.5	83.8	80.1
83.7	82.8	82.4	84.3	87.5	83.8	80.1	80.6
82.8	82.4	84.3	87.5	83.8	80.1	80.6	82.9
82.4	84.3	87.5	83.8	80.1	80.6	82.9	91
84.3	87.5	83.8	80.1	80.6	82.9	91	94
87.5	83.8	80.1	80.6	82.9	91	94	93.3
83.8	80.1	80.6	82.9	91	94	93.3	83.7
80.1	80.6	82.9	91	94	93.3	83.7	80.1
80.6	82.9	91	94	93.3	83.7	80.1	90.2
82.9	91	94	93.3	83.7	80.1	90.2	79
91.0	94	93.3	83.7	80.1	90.2	79	81.8
94.0	93.3	83.7	80.1	90.2	79	81.8	77.5
93.3	83.7	80.1	90.2	79	81.8	77.5	81
83.7	80.1	90.2	79	81.8	77.5	81	83.7
80.1	90.2	79	81.8	77.5	81	83.7	89.3
90.2	79	81.8	77.5	81	83.7	89.3	84.9
79.0	81.8	77.5	81	83.7	89.3	84.9	82.1
81.8	77.5	81	83.7	89.3	84.9	82.1	86
77.5	81	83.7	89.3	84.9	82.1	86	86.2
81.0	83.7	89.3	84.9	82.1	86	86.2	82.6
83.7	89.3	84.9	82.1	86	86.2	82.6	84.7
89.3	84.9	82.1	86	86.2	82.6	84.7	87.3
84.9	82.1	86	86.2	82.6	84.7	87.3	88
82.1	86	86.2	82.6	84.7	87.3	88	89.2
86.0	86.2	82.6	84.7	87.3	88	89.2	89.7
86.2	82.6	84.7	87.3	88	89.2	89.7	88
82.6	84.7	87.3	88	89.2	89.7	88	85.3
84.7	87.3	88	89.2	89.7	88	85.3	85.6
87.3	88	89.2	89.7	88	85.3	85.6	82
88.0	89.2	89.7	88	85.3	85.6	82	82
89.2	89.7	88	85.3	85.6	82	82	80.2
89.7	88	85.3	85.6	82	82	80.2	79.8
88.0	85.3	85.6	82	82	80.2	79.8	77.8
85.3	85.6	82	82	80.2	79.8	77.8	80.4
85.6	82	82	80.2	79.8	77.8	80.4	78.1
82.0	82	80.2	79.8	77.8	80.4	78.1	87.4
82.0	80.2	79.8	77.8	80.4	78.1	87.4	94
80.2	79.8	77.8	80.4	78.1	87.4	94	88.6
79.8	77.8	80.4	78.1	87.4	94	88.6	85.9
77.8	80.4	78.1	87.4	94	88.6	85.9	82.5
80.4	78.1	87.4	94	88.6	85.9	82.5	84.2
78.1	87.4	94	88.6	85.9	82.5	84.2	82.5
87.4	94	88.6	85.9	82.5	84.2	82.5	82
94.0	88.6	85.9	82.5	84.2	82.5	82	83
88.6	85.9	82.5	84.2	82.5	82	83	84.2
85.9	82.5	84.2	82.5	82	83	84.2	79.6
82.5	84.2	82.5	82	83	84.2	79.6	78.6
84.2	82.5	82	83	84.2	79.6	78.6	82
82.5	82	83	84.2	79.6	78.6	82	90.5
82.0	83	84.2	79.6	78.6	82	90.5	90.5
83.0	84.2	79.6	78.6	82	90.5	90.5	86.2
84.2	79.6	78.6	82	90.5	90.5	86.2	92.3
79.6	78.6	82	90.5	90.5	86.2	92.3	95.3
78.6	82	90.5	90.5	86.2	92.3	95.3	94.7
82.0	90.5	90.5	86.2	92.3	95.3	94.7	91.9
90.5	90.5	86.2	92.3	95.3	94.7	91.9	79.9
90.5	86.2	92.3	95.3	94.7	91.9	79.9	76.1
86.2	92.3	95.3	94.7	91.9	79.9	76.1	76.4
92.3	95.3	94.7	91.9	79.9	76.1	76.4	75.5
95.3	94.7	91.9	79.9	76.1	76.4	75.5	77.5
94.7	91.9	79.9	76.1	76.4	75.5	77.5	85.6
91.9	79.9	76.1	76.4	75.5	77.5	85.6	88.2
79.9	76.1	76.4	75.5	77.5	85.6	88.2	85.3
76.1	76.4	75.5	77.5	85.6	88.2	85.3	84.3
76.4	75.5	77.5	85.6	88.2	85.3	84.3	85.9
75.5	77.5	85.6	88.2	85.3	84.3	85.9	85.8
77.5	85.6	88.2	85.3	84.3	85.9	85.8	81.4
85.6	88.2	85.3	84.3	85.9	85.8	81.4	82.2
88.2	85.3	84.3	85.9	85.8	81.4	82.2	83.3
85.3	84.3	85.9	85.8	81.4	82.2	83.3	88.9
84.3	85.9	85.8	81.4	82.2	83.3	88.9	89.6
85.9	85.8	81.4	82.2	83.3	88.9	89.6	88.4
85.8	81.4	82.2	83.3	88.9	89.6	88.4	84.7
81.4	82.2	83.3	88.9	89.6	88.4	84.7	92.8
82.2	83.3	88.9	89.6	88.4	84.7	92.8	84.5
83.3	88.9	89.6	88.4	84.7	92.8	84.5	86.6
88.9	89.6	88.4	84.7	92.8	84.5	86.6	91.5
89.6	88.4	84.7	92.8	84.5	86.6	91.5	90.7
88.4	84.7	92.8	84.5	86.6	91.5	90.7	89.1
84.7	92.8	84.5	86.6	91.5	90.7	89.1	85.2
92.8	84.5	86.6	91.5	90.7	89.1	85.2	83.6
84.5	86.6	91.5	90.7	89.1	85.2	83.6	85.9
86.6	91.5	90.7	89.1	85.2	83.6	85.9	81.1
91.5	90.7	89.1	85.2	83.6	85.9	81.1	81.7
90.7	89.1	85.2	83.6	85.9	81.1	81.7	77.4
89.1	85.2	83.6	85.9	81.1	81.7	77.4	78.5
85.2	83.6	85.9	81.1	81.7	77.4	78.5	78.7
83.6	85.9	81.1	81.7	77.4	78.5	78.7	81.1
85.9	81.1	81.7	77.4	78.5	78.7	81.1	88.8
81.1	81.7	77.4	78.5	78.7	81.1	88.8	82.1
81.7	77.4	78.5	78.7	81.1	88.8	82.1	79.2
77.4	78.5	78.7	81.1	88.8	82.1	79.2	80.4
78.5	78.7	81.1	88.8	82.1	79.2	80.4	83.3
78.7	81.1	88.8	82.1	79.2	80.4	83.3	84.8
81.1	88.8	82.1	79.2	80.4	83.3	84.8	89.6
88.8	82.1	79.2	80.4	83.3	84.8	89.6	82.2
82.1	79.2	80.4	83.3	84.8	89.6	82.2	83.9
79.2	80.4	83.3	84.8	89.6	82.2	83.9	82.3
80.4	83.3	84.8	89.6	82.2	83.9	82.3	84.9
83.3	84.8	89.6	82.2	83.9	82.3	84.9	88.5
84.8	89.6	82.2	83.9	82.3	84.9	88.5	80.1
89.6	82.2	83.9	82.3	84.9	88.5	80.1	90.5
82.2	83.9	82.3	84.9	88.5	80.1	90.5	85.4
83.9	82.3	84.9	88.5	80.1	90.5	85.4	88.3
82.3	84.9	88.5	80.1	90.5	85.4	88.3	82.9
84.9	88.5	80.1	90.5	85.4	88.3	82.9	83.9
88.5	80.1	90.5	85.4	88.3	82.9	83.9	82.9
80.1	90.5	85.4	88.3	82.9	83.9	82.9	87.5
90.5	85.4	88.3	82.9	83.9	82.9	87.5	83.5
85.4	88.3	82.9	83.9	82.9	87.5	83.5	82.4
88.3	82.9	83.9	82.9	87.5	83.5	82.4	82.7
82.9	83.9	82.9	87.5	83.5	82.4	82.7	85.7
83.9	82.9	87.5	83.5	82.4	82.7	85.7	86
82.9	87.5	83.5	82.4	82.7	85.7	86	92
87.5	83.5	82.4	82.7	85.7	86	92	81.4
83.5	82.4	82.7	85.7	86	92	81.4	81.4
82.4	82.7	85.7	86	92	81.4	81.4	82.8
82.7	85.7	86	92	81.4	81.4	82.8	89.5
85.7	86	92	81.4	81.4	82.8	89.5	86.5
86.0	92	81.4	81.4	82.8	89.5	86.5	91.5
92.0	81.4	81.4	82.8	89.5	86.5	91.5	81.6
81.4	81.4	82.8	89.5	86.5	91.5	81.6	88.4
81.4	82.8	89.5	86.5	91.5	81.6	88.4	83.6
82.8	89.5	86.5	91.5	81.6	88.4	83.6	84.8
89.5	86.5	91.5	81.6	88.4	83.6	84.8	87.9
86.5	91.5	81.6	88.4	83.6	84.8	87.9	81.7
91.5	81.6	88.4	83.6	84.8	87.9	81.7	87.9
81.6	88.4	83.6	84.8	87.9	81.7	87.9	87.1
88.4	83.6	84.8	87.9	81.7	87.9	87.1	91.2
83.6	84.8	87.9	81.7	87.9	87.1	91.2	83.9
84.8	87.9	81.7	87.9	87.1	91.2	83.9	85.4
87.9	81.7	87.9	87.1	91.2	83.9	85.4	85.6
81.7	87.9	87.1	91.2	83.9	85.4	85.6	84.2
87.9	87.1	91.2	83.9	85.4	85.6	84.2	89.9
87.1	91.2	83.9	85.4	85.6	84.2	89.9	83.4
91.2	83.9	85.4	85.6	84.2	89.9	83.4	83.6
83.9	85.4	85.6	84.2	89.9	83.4	83.6	82.2
85.4	85.6	84.2	89.9	83.4	83.6	82.2	87.4
85.6	84.2	89.9	83.4	83.6	82.2	87.4	90.6
84.2	89.9	83.4	83.6	82.2	87.4	90.6	85.7
89.9	83.4	83.6	82.2	87.4	90.6	85.7	89.3
83.4	83.6	82.2	87.4	90.6	85.7	89.3	86.3
83.6	82.2	87.4	90.6	85.7	89.3	86.3	84.4
82.2	87.4	90.6	85.7	89.3	86.3	84.4	77.3
87.4	90.6	85.7	89.3	86.3	84.4	77.3	86.6
90.6	85.7	89.3	86.3	84.4	77.3	86.6	90.5
85.7	89.3	86.3	84.4	77.3	86.6	90.5	89.2
89.3	86.3	84.4	77.3	86.6	90.5	89.2	85.1
86.3	84.4	77.3	86.6	90.5	89.2	85.1	86.7
84.4	77.3	86.6	90.5	89.2	85.1	86.7	83.2
77.3	86.6	90.5	89.2	85.1	86.7	83.2	83.3
86.6	90.5	89.2	85.1	86.7	83.2	83.3	82.1
90.5	89.2	85.1	86.7	83.2	83.3	82.1	82.9
89.2	85.1	86.7	83.2	83.3	82.1	82.9	82.5
85.1	86.7	83.2	83.3	82.1	82.9	82.5	82
86.7	83.2	83.3	82.1	82.9	82.5	82	84.2
83.2	83.3	82.1	82.9	82.5	82	84.2	82.1
83.3	82.1	82.9	82.5	82	84.2	82.1	86
82.1	82.9	82.5	82	84.2	82.1	86	83.3
82.9	82.5	82	84.2	82.1	86	83.3	82.1
82.5	82	84.2	82.1	86	83.3	82.1	85.7
82.0	84.2	82.1	86	83.3	82.1	85.7	85.8
84.2	82.1	86	83.3	82.1	85.7	85.8	82.5
82.1	86	83.3	82.1	85.7	85.8	82.5	83.3
86.0	83.3	82.1	85.7	85.8	82.5	83.3	87.1
83.3	82.1	85.7	85.8	82.5	83.3	87.1	90.8
82.1	85.7	85.8	82.5	83.3	87.1	90.8	87.6
85.7	85.8	82.5	83.3	87.1	90.8	87.6	84.4
85.8	82.5	83.3	87.1	90.8	87.6	84.4	85.8
82.5	83.3	87.1	90.8	87.6	84.4	85.8	87.3
83.3	87.1	90.8	87.6	84.4	85.8	87.3	85.8
87.1	90.8	87.6	84.4	85.8	87.3	85.8	83.5
90.8	87.6	84.4	85.8	87.3	85.8	83.5	86.8
87.6	84.4	85.8	87.3	85.8	83.5	86.8	80.8
84.4	85.8	87.3	85.8	83.5	86.8	80.8	85.3
85.8	87.3	85.8	83.5	86.8	80.8	85.3	83.9
87.3	85.8	83.5	86.8	80.8	85.3	83.9	83.8
85.8	83.5	86.8	80.8	85.3	83.9	83.8	87.8
83.5	86.8	80.8	85.3	83.9	83.8	87.8	85.6
86.8	80.8	85.3	83.9	83.8	87.8	85.6	83.7
80.8	85.3	83.9	83.8	87.8	85.6	83.7	81.7
85.3	83.9	83.8	87.8	85.6	83.7	81.7	87.5
83.9	83.8	87.8	85.6	83.7	81.7	87.5	84.8
83.8	87.8	85.6	83.7	81.7	87.5	84.8	78.6
87.8	85.6	83.7	81.7	87.5	84.8	78.6	82.9
85.6	83.7	81.7	87.5	84.8	78.6	82.9	88.9
83.7	81.7	87.5	84.8	78.6	82.9	88.9	88.8
81.7	87.5	84.8	78.6	82.9	88.9	88.8	88.3
87.5	84.8	78.6	82.9	88.9	88.8	88.3	87.6
84.8	78.6	82.9	88.9	88.8	88.3	87.6	83.1
78.6	82.9	88.9	88.8	88.3	87.6	83.1	87.3
82.9	88.9	88.8	88.3	87.6	83.1	87.3	82.7
88.9	88.8	88.3	87.6	83.1	87.3	82.7	87.6
88.8	88.3	87.6	83.1	87.3	82.7	87.6	87.2
88.3	87.6	83.1	87.3	82.7	87.6	87.2	81.5
87.6	83.1	87.3	82.7	87.6	87.2	81.5	83.2
83.1	87.3	82.7	87.6	87.2	81.5	83.2	92.1
87.3	82.7	87.6	87.2	81.5	83.2	92.1	84.9
82.7	87.6	87.2	81.5	83.2	92.1	84.9	87.2
87.6	87.2	81.5	83.2	92.1	84.9	87.2	86.9
87.2	81.5	83.2	92.1	84.9	87.2	86.9	93.5
81.5	83.2	92.1	84.9	87.2	86.9	93.5	88.5
83.2	92.1	84.9	87.2	86.9	93.5	88.5	90.5
92.1	84.9	87.2	86.9	93.5	88.5	90.5	87.3
84.9	87.2	86.9	93.5	88.5	90.5	87.3	83.8
87.2	86.9	93.5	88.5	90.5	87.3	83.8	81.7
86.9	93.5	88.5	90.5	87.3	83.8	81.7	84.8
93.5	88.5	90.5	87.3	83.8	81.7	84.8	95.9
88.5	90.5	87.3	83.8	81.7	84.8	95.9	91.9
90.5	87.3	83.8	81.7	84.8	95.9	91.9	89.9
87.3	83.8	81.7	84.8	95.9	91.9	89.9	87.4
83.8	81.7	84.8	95.9	91.9	89.9	87.4	90.5
81.7	84.8	95.9	91.9	89.9	87.4	90.5	85.7
84.8	95.9	91.9	89.9	87.4	90.5	85.7	89.2
95.9	91.9	89.9	87.4	90.5	85.7	89.2	84.3
91.9	89.9	87.4	90.5	85.7	89.2	84.3	86.6
89.9	87.4	90.5	85.7	89.2	84.3	86.6	92.4
87.4	90.5	85.7	89.2	84.3	86.6	92.4	86.3
90.5	85.7	89.2	84.3	86.6	92.4	86.3	83.7
85.7	89.2	84.3	86.6	92.4	86.3	83.7	86.4
89.2	84.3	86.6	92.4	86.3	83.7	86.4	85.3
84.3	86.6	92.4	86.3	83.7	86.4	85.3	88.3
86.6	92.4	86.3	83.7	86.4	85.3	88.3	94.9
92.4	86.3	83.7	86.4	85.3	88.3	94.9	81.7
86.3	83.7	86.4	85.3	88.3	94.9	81.7	87.4
83.7	86.4	85.3	88.3	94.9	81.7	87.4	90.1
86.4	85.3	88.3	94.9	81.7	87.4	90.1	88.9
85.3	88.3	94.9	81.7	87.4	90.1	88.9	86.3
88.3	94.9	81.7	87.4	90.1	88.9	86.3	84.6
94.9	81.7	87.4	90.1	88.9	86.3	84.6	84.3
81.7	87.4	90.1	88.9	86.3	84.6	84.3	90.3
87.4	90.1	88.9	86.3	84.6	84.3	90.3	93
90.1	88.9	86.3	84.6	84.3	90.3	93	87
88.9	86.3	84.6	84.3	90.3	93	87	94.3
86.3	84.6	84.3	90.3	93	87	94.3	88.5
84.6	84.3	90.3	93	87	94.3	88.5	92.8
84.3	90.3	93	87	94.3	88.5	92.8	87.8
90.3	93	87	94.3	88.5	92.8	87.8	94.3
93.0	87	94.3	88.5	92.8	87.8	94.3	91.9
87.0	94.3	88.5	92.8	87.8	94.3	91.9	87.5
94.3	88.5	92.8	87.8	94.3	91.9	87.5	92.9
88.5	92.8	87.8	94.3	91.9	87.5	92.9	89.7
92.8	87.8	94.3	91.9	87.5	92.9	89.7	91.1
87.8	94.3	91.9	87.5	92.9	89.7	91.1	90.2
94.3	91.9	87.5	92.9	89.7	91.1	90.2	92
91.9	87.5	92.9	89.7	91.1	90.2	92	88.3
87.5	92.9	89.7	91.1	90.2	92	88.3	92.6
92.9	89.7	91.1	90.2	92	88.3	92.6	87.5
89.7	91.1	90.2	92	88.3	92.6	87.5	90.7
91.1	90.2	92	88.3	92.6	87.5	90.7	86.9
90.2	92	88.3	92.6	87.5	90.7	86.9	89.8
92.0	88.3	92.6	87.5	90.7	86.9	89.8	90.9
88.3	92.6	87.5	90.7	86.9	89.8	90.9	86.4
92.6	87.5	90.7	86.9	89.8	90.9	86.4	85.9
87.5	90.7	86.9	89.8	90.9	86.4	85.9	89.3
90.7	86.9	89.8	90.9	86.4	85.9	89.3	88.5
86.9	89.8	90.9	86.4	85.9	89.3	88.5	84.5
89.8	90.9	86.4	85.9	89.3	88.5	84.5	89.8
90.9	86.4	85.9	89.3	88.5	84.5	89.8	84.4
86.4	85.9	89.3	88.5	84.5	89.8	84.4	85.5
85.9	89.3	88.5	84.5	89.8	84.4	85.5	92.9
89.3	88.5	84.5	89.8	84.4	85.5	92.9	94.6
88.5	84.5	89.8	84.4	85.5	92.9	94.6	86.6
84.5	89.8	84.4	85.5	92.9	94.6	86.6	91.5
89.8	84.4	85.5	92.9	94.6	86.6	91.5	90
84.4	85.5	92.9	94.6	86.6	91.5	90	85.2
85.5	92.9	94.6	86.6	91.5	90	85.2	92.5
92.9	94.6	86.6	91.5	90	85.2	92.5	83.3
94.6	86.6	91.5	90	85.2	92.5	83.3	84.9
86.6	91.5	90	85.2	92.5	83.3	84.9	91.7
91.5	90	85.2	92.5	83.3	84.9	91.7	81.7
90.0	85.2	92.5	83.3	84.9	91.7	81.7	85
85.2	92.5	83.3	84.9	91.7	81.7	85	87.2
92.5	83.3	84.9	91.7	81.7	85	87.2	86.2
83.3	84.9	91.7	81.7	85	87.2	86.2	90.5
84.9	91.7	81.7	85	87.2	86.2	90.5	89.5
91.7	81.7	85	87.2	86.2	90.5	89.5	84.4
81.7	85	87.2	86.2	90.5	89.5	84.4	82.6
85.0	87.2	86.2	90.5	89.5	84.4	82.6	90.8
87.2	86.2	90.5	89.5	84.4	82.6	90.8	81.3
86.2	90.5	89.5	84.4	82.6	90.8	81.3	90.3
90.5	89.5	84.4	82.6	90.8	81.3	90.3	84.1
89.5	84.4	82.6	90.8	81.3	90.3	84.1	86.3
84.4	82.6	90.8	81.3	90.3	84.1	86.3	81.3
82.6	90.8	81.3	90.3	84.1	86.3	81.3	88.2
90.8	81.3	90.3	84.1	86.3	81.3	88.2	87.3
81.3	90.3	84.1	86.3	81.3	88.2	87.3	84.3
90.3	84.1	86.3	81.3	88.2	87.3	84.3	87.6
84.1	86.3	81.3	88.2	87.3	84.3	87.6	89.3
86.3	81.3	88.2	87.3	84.3	87.6	89.3	83
81.3	88.2	87.3	84.3	87.6	89.3	83	85.2
88.2	87.3	84.3	87.6	89.3	83	85.2	76.8
87.3	84.3	87.6	89.3	83	85.2	76.8	87.4
84.3	87.6	89.3	83	85.2	76.8	87.4	94.6
87.6	89.3	83	85.2	76.8	87.4	94.6	86.4
89.3	83	85.2	76.8	87.4	94.6	86.4	85.9
83.0	85.2	76.8	87.4	94.6	86.4	85.9	81.7
85.2	76.8	87.4	94.6	86.4	85.9	81.7	81.9
76.8	87.4	94.6	86.4	85.9	81.7	81.9	87.3
87.4	94.6	86.4	85.9	81.7	81.9	87.3	83.9
94.6	86.4	85.9	81.7	81.9	87.3	83.9	81.1
86.4	85.9	81.7	81.9	87.3	83.9	81.1	85.2
85.9	81.7	81.9	87.3	83.9	81.1	85.2	80.8
81.7	81.9	87.3	83.9	81.1	85.2	80.8	84.1
81.9	87.3	83.9	81.1	85.2	80.8	84.1	85.2
87.3	83.9	81.1	85.2	80.8	84.1	85.2	85.3
83.9	81.1	85.2	80.8	84.1	85.2	85.3	81.5
81.1	85.2	80.8	84.1	85.2	85.3	81.5	83.5
85.2	80.8	84.1	85.2	85.3	81.5	83.5	85.7
80.8	84.1	85.2	85.3	81.5	83.5	85.7	84.8
84.1	85.2	85.3	81.5	83.5	85.7	84.8	85.7
85.2	85.3	81.5	83.5	85.7	84.8	85.7	88.1
85.3	81.5	83.5	85.7	84.8	85.7	88.1	87.2
81.5	83.5	85.7	84.8	85.7	88.1	87.2	88.7
83.5	85.7	84.8	85.7	88.1	87.2	88.7	86.4
85.7	84.8	85.7	88.1	87.2	88.7	86.4	84.5
84.8	85.7	88.1	87.2	88.7	86.4	84.5	80
85.7	88.1	87.2	88.7	86.4	84.5	80	87
88.1	87.2	88.7	86.4	84.5	80	87	88.6
87.2	88.7	86.4	84.5	80	87	88.6	91.5
88.7	86.4	84.5	80	87	88.6	91.5	85.9
86.4	84.5	80	87	88.6	91.5	85.9	79.6
84.5	80	87	88.6	91.5	85.9	79.6	87.5
80.0	87	88.6	91.5	85.9	79.6	87.5	84.7
87.0	88.6	91.5	85.9	79.6	87.5	84.7	80.5
88.6	91.5	85.9	79.6	87.5	84.7	80.5	86
91.5	85.9	79.6	87.5	84.7	80.5	86	86.7
85.9	79.6	87.5	84.7	80.5	86	86.7	90.3
79.6	87.5	84.7	80.5	86	86.7	90.3	81.3
87.5	84.7	80.5	86	86.7	90.3	81.3	89.3
84.7	80.5	86	86.7	90.3	81.3	89.3	91.7
80.5	86	86.7	90.3	81.3	89.3	91.7	85.7
86.0	86.7	90.3	81.3	89.3	91.7	85.7	94.4
86.7	90.3	81.3	89.3	91.7	85.7	94.4	89.6
90.3	81.3	89.3	91.7	85.7	94.4	89.6	90.3
81.3	89.3	91.7	85.7	94.4	89.6	90.3	87.7
89.3	91.7	85.7	94.4	89.6	90.3	87.7	85.7
91.7	85.7	94.4	89.6	90.3	87.7	85.7	90.5
85.7	94.4	89.6	90.3	87.7	85.7	90.5	93.7
94.4	89.6	90.3	87.7	85.7	90.5	93.7	91.7
89.6	90.3	87.7	85.7	90.5	93.7	91.7	85.5
90.3	87.7	85.7	90.5	93.7	91.7	85.5	82.7
87.7	85.7	90.5	93.7	91.7	85.5	82.7	83.7
85.7	90.5	93.7	91.7	85.5	82.7	83.7	88.9
90.5	93.7	91.7	85.5	82.7	83.7	88.9	87
93.7	91.7	85.5	82.7	83.7	88.9	87	89
91.7	85.5	82.7	83.7	88.9	87	89	86.5
85.5	82.7	83.7	88.9	87	89	86.5	86.5
82.7	83.7	88.9	87	89	86.5	86.5	89.7
83.7	88.9	87	89	86.5	86.5	89.7	82.6
88.9	87	89	86.5	86.5	89.7	82.6	84.2
87.0	89	86.5	86.5	89.7	82.6	84.2	85.4
89.0	86.5	86.5	89.7	82.6	84.2	85.4	81.9
86.5	86.5	89.7	82.6	84.2	85.4	81.9	84.9
86.5	89.7	82.6	84.2	85.4	81.9	84.9	81.9
89.7	82.6	84.2	85.4	81.9	84.9	81.9	95.8
82.6	84.2	85.4	81.9	84.9	81.9	95.8	90.9
84.2	85.4	81.9	84.9	81.9	95.8	90.9	86.5
85.4	81.9	84.9	81.9	95.8	90.9	86.5	81.5
81.9	84.9	81.9	95.8	90.9	86.5	81.5	78.7
84.9	81.9	95.8	90.9	86.5	81.5	78.7	83.7
81.9	95.8	90.9	86.5	81.5	78.7	83.7	82.8
95.8	90.9	86.5	81.5	78.7	83.7	82.8	79.5
90.9	86.5	81.5	78.7	83.7	82.8	79.5	76.4
86.5	81.5	78.7	83.7	82.8	79.5	76.4	82.5
81.5	78.7	83.7	82.8	79.5	76.4	82.5	82.5
78.7	83.7	82.8	79.5	76.4	82.5	82.5	90.1
83.7	82.8	79.5	76.4	82.5	82.5	90.1	85.7
82.8	79.5	76.4	82.5	82.5	90.1	85.7	81.9
79.5	76.4	82.5	82.5	90.1	85.7	81.9	83.9
76.4	82.5	82.5	90.1	85.7	81.9	83.9	85.3
82.5	82.5	90.1	85.7	81.9	83.9	85.3	85.4
82.5	90.1	85.7	81.9	83.9	85.3	85.4	86.2
90.1	85.7	81.9	83.9	85.3	85.4	86.2	93.6
85.7	81.9	83.9	85.3	85.4	86.2	93.6	95.3
81.9	83.9	85.3	85.4	86.2	93.6	95.3	89.7
83.9	85.3	85.4	86.2	93.6	95.3	89.7	83.5
85.3	85.4	86.2	93.6	95.3	89.7	83.5	85.1
85.4	86.2	93.6	95.3	89.7	83.5	85.1	89.5
86.2	93.6	95.3	89.7	83.5	85.1	89.5	94.3
93.6	95.3	89.7	83.5	85.1	89.5	94.3	85.3
95.3	89.7	83.5	85.1	89.5	94.3	85.3	89.4
89.7	83.5	85.1	89.5	94.3	85.3	89.4	83
83.5	85.1	89.5	94.3	85.3	89.4	83	80.9
85.1	89.5	94.3	85.3	89.4	83	80.9	77.2
89.5	94.3	85.3	89.4	83	80.9	77.2	75.2
94.3	85.3	89.4	83	80.9	77.2	75.2	74.7
85.3	89.4	83	80.9	77.2	75.2	74.7	81.6
89.4	83	80.9	77.2	75.2	74.7	81.6	82.8
83.0	80.9	77.2	75.2	74.7	81.6	82.8	84.1
80.9	77.2	75.2	74.7	81.6	82.8	84.1	80.7
77.2	75.2	74.7	81.6	82.8	84.1	80.7	93.1
75.2	74.7	81.6	82.8	84.1	80.7	93.1	89.9
74.7	81.6	82.8	84.1	80.7	93.1	89.9	88
81.6	82.8	84.1	80.7	93.1	89.9	88	83.6
82.8	84.1	80.7	93.1	89.9	88	83.6	84.6
84.1	80.7	93.1	89.9	88	83.6	84.6	77.7
80.7	93.1	89.9	88	83.6	84.6	77.7	77.2
93.1	89.9	88	83.6	84.6	77.7	77.2	74.5
89.9	88	83.6	84.6	77.7	77.2	74.5	76.4
88.0	83.6	84.6	77.7	77.2	74.5	76.4	74.9
83.6	84.6	77.7	77.2	74.5	76.4	74.9	77.5
84.6	77.7	77.2	74.5	76.4	74.9	77.5	79.2
77.7	77.2	74.5	76.4	74.9	77.5	79.2	85.8
77.2	74.5	76.4	74.9	77.5	79.2	85.8	84.3
74.5	76.4	74.9	77.5	79.2	85.8	84.3	83.2
76.4	74.9	77.5	79.2	85.8	84.3	83.2	83.8
74.9	77.5	79.2	85.8	84.3	83.2	83.8	79.4
77.5	79.2	85.8	84.3	83.2	83.8	79.4	76.9
79.2	85.8	84.3	83.2	83.8	79.4	76.9	80.9
85.8	84.3	83.2	83.8	79.4	76.9	80.9	84.7
84.3	83.2	83.8	79.4	76.9	80.9	84.7	94.1
83.2	83.8	79.4	76.9	80.9	84.7	94.1	87.4
83.8	79.4	76.9	80.9	84.7	94.1	87.4	86.9
79.4	76.9	80.9	84.7	94.1	87.4	86.9	90.5
76.9	80.9	84.7	94.1	87.4	86.9	90.5	96.3
80.9	84.7	94.1	87.4	86.9	90.5	96.3	86.4
84.7	94.1	87.4	86.9	90.5	96.3	86.4	86.2
94.1	87.4	86.9	90.5	96.3	86.4	86.2	85.3
87.4	86.9	90.5	96.3	86.4	86.2	85.3	83.1
86.9	90.5	96.3	86.4	86.2	85.3	83.1	82.5
90.5	96.3	86.4	86.2	85.3	83.1	82.5	85.5
96.3	86.4	86.2	85.3	83.1	82.5	85.5	81.4
86.4	86.2	85.3	83.1	82.5	85.5	81.4	78.7
86.2	85.3	83.1	82.5	85.5	81.4	78.7	88.8
85.3	83.1	82.5	85.5	81.4	78.7	88.8	85.1
83.1	82.5	85.5	81.4	78.7	88.8	85.1	83.5
82.5	85.5	81.4	78.7	88.8	85.1	83.5	83.7
85.5	81.4	78.7	88.8	85.1	83.5	83.7	83.4
81.4	78.7	88.8	85.1	83.5	83.7	83.4	86.1
78.7	88.8	85.1	83.5	83.7	83.4	86.1	80.4
88.8	85.1	83.5	83.7	83.4	86.1	80.4	82.8
85.1	83.5	83.7	83.4	86.1	80.4	82.8	83.8
83.5	83.7	83.4	86.1	80.4	82.8	83.8	86.5
83.7	83.4	86.1	80.4	82.8	83.8	86.5	78.9
83.4	86.1	80.4	82.8	83.8	86.5	78.9	80.7
86.1	80.4	82.8	83.8	86.5	78.9	80.7	86.1
80.4	82.8	83.8	86.5	78.9	80.7	86.1	81.4
82.8	83.8	86.5	78.9	80.7	86.1	81.4	80.4
83.8	86.5	78.9	80.7	86.1	81.4	80.4	78.6
86.5	78.9	80.7	86.1	81.4	80.4	78.6	77.5
78.9	80.7	86.1	81.4	80.4	78.6	77.5	76.3
80.7	86.1	81.4	80.4	78.6	77.5	76.3	75.5
86.1	81.4	80.4	78.6	77.5	76.3	75.5	75.9
81.4	80.4	78.6	77.5	76.3	75.5	75.9	76.5
80.4	78.6	77.5	76.3	75.5	75.9	76.5	75.9
78.6	77.5	76.3	75.5	75.9	76.5	75.9	73.1
77.5	76.3	75.5	75.9	76.5	75.9	73.1	78.1
76.3	75.5	75.9	76.5	75.9	73.1	78.1	78.8
75.5	75.9	76.5	75.9	73.1	78.1	78.8	82.7
75.9	76.5	75.9	73.1	78.1	78.8	82.7	80.6
76.5	75.9	73.1	78.1	78.8	82.7	80.6	81.4
75.9	73.1	78.1	78.8	82.7	80.6	81.4	80.8
73.1	78.1	78.8	82.7	80.6	81.4	80.8	77.1
78.1	78.8	82.7	80.6	81.4	80.8	77.1	75.4
78.8	82.7	80.6	81.4	80.8	77.1	75.4	76.8
82.7	80.6	81.4	80.8	77.1	75.4	76.8	85.9
80.6	81.4	80.8	77.1	75.4	76.8	85.9	87.1
81.4	80.8	77.1	75.4	76.8	85.9	87.1	84.5
80.8	77.1	75.4	76.8	85.9	87.1	84.5	79.6
77.1	75.4	76.8	85.9	87.1	84.5	79.6	84.9
75.4	76.8	85.9	87.1	84.5	79.6	84.9	92.9
76.8	85.9	87.1	84.5	79.6	84.9	92.9	86.5
85.9	87.1	84.5	79.6	84.9	92.9	86.5	91.5
87.1	84.5	79.6	84.9	92.9	86.5	91.5	86.4
84.5	79.6	84.9	92.9	86.5	91.5	86.4	90.9
79.6	84.9	92.9	86.5	91.5	86.4	90.9	85.9
84.9	92.9	86.5	91.5	86.4	90.9	85.9	86.9
92.9	86.5	91.5	86.4	90.9	85.9	86.9	80.7
86.5	91.5	86.4	90.9	85.9	86.9	80.7	90.5
91.5	86.4	90.9	85.9	86.9	80.7	90.5	88.2
86.4	90.9	85.9	86.9	80.7	90.5	88.2	89.7
90.9	85.9	86.9	80.7	90.5	88.2	89.7	86.4
85.9	86.9	80.7	90.5	88.2	89.7	86.4	84.4
86.9	80.7	90.5	88.2	89.7	86.4	84.4	94
80.7	90.5	88.2	89.7	86.4	84.4	94	85.2
90.5	88.2	89.7	86.4	84.4	94	85.2	84.5
88.2	89.7	86.4	84.4	94	85.2	84.5	92.6
89.7	86.4	84.4	94	85.2	84.5	92.6	86.8
86.4	84.4	94	85.2	84.5	92.6	86.8	86
84.4	94	85.2	84.5	92.6	86.8	86	83.6
94.0	85.2	84.5	92.6	86.8	86	83.6	84.7
85.2	84.5	92.6	86.8	86	83.6	84.7	84.5
84.5	92.6	86.8	86	83.6	84.7	84.5	80.8
92.6	86.8	86	83.6	84.7	84.5	80.8	83.5
86.8	86	83.6	84.7	84.5	80.8	83.5	86.6
86.0	83.6	84.7	84.5	80.8	83.5	86.6	79.5
83.6	84.7	84.5	80.8	83.5	86.6	79.5	79.9
84.7	84.5	80.8	83.5	86.6	79.5	79.9	85
84.5	80.8	83.5	86.6	79.5	79.9	85	85.7
80.8	83.5	86.6	79.5	79.9	85	85.7	89.1
83.5	86.6	79.5	79.9	85	85.7	89.1	84.4
86.6	79.5	79.9	85	85.7	89.1	84.4	92.2
79.5	79.9	85	85.7	89.1	84.4	92.2	84.6
79.9	85	85.7	89.1	84.4	92.2	84.6	83.6
85.0	85.7	89.1	84.4	92.2	84.6	83.6	83.5
85.7	89.1	84.4	92.2	84.6	83.6	83.5	83.6
89.1	84.4	92.2	84.6	83.6	83.5	83.6	88.3
84.4	92.2	84.6	83.6	83.5	83.6	88.3	88
92.2	84.6	83.6	83.5	83.6	88.3	88	87.3
84.6	83.6	83.5	83.6	88.3	88	87.3	86.7
83.6	83.5	83.6	88.3	88	87.3	86.7	91.7
83.5	83.6	88.3	88	87.3	86.7	91.7	89.1
83.6	88.3	88	87.3	86.7	91.7	89.1	85.8
88.3	88	87.3	86.7	91.7	89.1	85.8	89.5
88.0	87.3	86.7	91.7	89.1	85.8	89.5	85.7
87.3	86.7	91.7	89.1	85.8	89.5	85.7	87.9
86.7	91.7	89.1	85.8	89.5	85.7	87.9	85.7
91.7	89.1	85.8	89.5	85.7	87.9	85.7	80.5
89.1	85.8	89.5	85.7	87.9	85.7	80.5	91.8
85.8	89.5	85.7	87.9	85.7	80.5	91.8	81.9
89.5	85.7	87.9	85.7	80.5	91.8	81.9	88.1
85.7	87.9	85.7	80.5	91.8	81.9	88.1	84.3
87.9	85.7	80.5	91.8	81.9	88.1	84.3	86.4
85.7	80.5	91.8	81.9	88.1	84.3	86.4	83.2
80.5	91.8	81.9	88.1	84.3	86.4	83.2	84.5
91.8	81.9	88.1	84.3	86.4	83.2	84.5	90.2
81.9	88.1	84.3	86.4	83.2	84.5	90.2	85.9
88.1	84.3	86.4	83.2	84.5	90.2	85.9	81
84.3	86.4	83.2	84.5	90.2	85.9	81	80.9
86.4	83.2	84.5	90.2	85.9	81	80.9	81.4
83.2	84.5	90.2	85.9	81	80.9	81.4	83
84.5	90.2	85.9	81	80.9	81.4	83	85.5
90.2	85.9	81	80.9	81.4	83	85.5	86.8
85.9	81	80.9	81.4	83	85.5	86.8	83.6
81.0	80.9	81.4	83	85.5	86.8	83.6	95.4
80.9	81.4	83	85.5	86.8	83.6	95.4	88.2
81.4	83	85.5	86.8	83.6	95.4	88.2	88.8
83.0	85.5	86.8	83.6	95.4	88.2	88.8	82.5
85.5	86.8	83.6	95.4	88.2	88.8	82.5	85.1
86.8	83.6	95.4	88.2	88.8	82.5	85.1	83.9
83.6	95.4	88.2	88.8	82.5	85.1	83.9	84.9
95.4	88.2	88.8	82.5	85.1	83.9	84.9	85.5
88.2	88.8	82.5	85.1	83.9	84.9	85.5	86.6
88.8	82.5	85.1	83.9	84.9	85.5	86.6	85.4
82.5	85.1	83.9	84.9	85.5	86.6	85.4	84.2
85.1	83.9	84.9	85.5	86.6	85.4	84.2	84.7
83.9	84.9	85.5	86.6	85.4	84.2	84.7	86.7
84.9	85.5	86.6	85.4	84.2	84.7	86.7	84.2
85.5	86.6	85.4	84.2	84.7	86.7	84.2	85.3
86.6	85.4	84.2	84.7	86.7	84.2	85.3	82.2
85.4	84.2	84.7	86.7	84.2	85.3	82.2	85.4
84.2	84.7	86.7	84.2	85.3	82.2	85.4	84.8
84.7	86.7	84.2	85.3	82.2	85.4	84.8	81.3
86.7	84.2	85.3	82.2	85.4	84.8	81.3	84.8
84.2	85.3	82.2	85.4	84.8	81.3	84.8	81.9
85.3	82.2	85.4	84.8	81.3	84.8	81.9	84.5
82.2	85.4	84.8	81.3	84.8	81.9	84.5	82.3
85.4	84.8	81.3	84.8	81.9	84.5	82.3	85.3
84.8	81.3	84.8	81.9	84.5	82.3	85.3	85.9
81.3	84.8	81.9	84.5	82.3	85.3	85.9	85.9
84.8	81.9	84.5	82.3	85.3	85.9	85.9	91.1
81.9	84.5	82.3	85.3	85.9	85.9	91.1	84.8
84.5	82.3	85.3	85.9	85.9	91.1	84.8	79.1
82.3	85.3	85.9	85.9	91.1	84.8	79.1	81.4
85.3	85.9	85.9	91.1	84.8	79.1	81.4	83.5
85.9	85.9	91.1	84.8	79.1	81.4	83.5	81.6
85.9	91.1	84.8	79.1	81.4	83.5	81.6	80.7
91.1	84.8	79.1	81.4	83.5	81.6	80.7	85.5
84.8	79.1	81.4	83.5	81.6	80.7	85.5	87.9
79.1	81.4	83.5	81.6	80.7	85.5	87.9	79.2
81.4	83.5	81.6	80.7	85.5	87.9	79.2	83.3
83.5	81.6	80.7	85.5	87.9	79.2	83.3	86.2
81.6	80.7	85.5	87.9	79.2	83.3	86.2	81.3
80.7	85.5	87.9	79.2	83.3	86.2	81.3	88.4
85.5	87.9	79.2	83.3	86.2	81.3	88.4	83.8
87.9	79.2	83.3	86.2	81.3	88.4	83.8	84.9
79.2	83.3	86.2	81.3	88.4	83.8	84.9	88.8
83.3	86.2	81.3	88.4	83.8	84.9	88.8	86
86.2	81.3	88.4	83.8	84.9	88.8	86	84.1
81.3	88.4	83.8	84.9	88.8	86	84.1	81.3
88.4	83.8	84.9	88.8	86	84.1	81.3	83.6
83.8	84.9	88.8	86	84.1	81.3	83.6	86.3
84.9	88.8	86	84.1	81.3	83.6	86.3	95.4
88.8	86	84.1	81.3	83.6	86.3	95.4	87.5
86.0	84.1	81.3	83.6	86.3	95.4	87.5	87.2
84.1	81.3	83.6	86.3	95.4	87.5	87.2	86.7
81.3	83.6	86.3	95.4	87.5	87.2	86.7	84.3
83.6	86.3	95.4	87.5	87.2	86.7	84.3	82.2
86.3	95.4	87.5	87.2	86.7	84.3	82.2	87.1
95.4	87.5	87.2	86.7	84.3	82.2	87.1	84.5
87.5	87.2	86.7	84.3	82.2	87.1	84.5	81.5
87.2	86.7	84.3	82.2	87.1	84.5	81.5	82.7
86.7	84.3	82.2	87.1	84.5	81.5	82.7	83.3
84.3	82.2	87.1	84.5	81.5	82.7	83.3	89.7
82.2	87.1	84.5	81.5	82.7	83.3	89.7	83.6
87.1	84.5	81.5	82.7	83.3	89.7	83.6	83.2
84.5	81.5	82.7	83.3	89.7	83.6	83.2	85.6
81.5	82.7	83.3	89.7	83.6	83.2	85.6	83.7
82.7	83.3	89.7	83.6	83.2	85.6	83.7	82.4
83.3	89.7	83.6	83.2	85.6	83.7	82.4	81.3
89.7	83.6	83.2	85.6	83.7	82.4	81.3	80.9
83.6	83.2	85.6	83.7	82.4	81.3	80.9	85.9
83.2	85.6	83.7	82.4	81.3	80.9	85.9	85.7
85.6	83.7	82.4	81.3	80.9	85.9	85.7	85.9
83.7	82.4	81.3	80.9	85.9	85.7	85.9	86.4
82.4	81.3	80.9	85.9	85.7	85.9	86.4	84.3
81.3	80.9	85.9	85.7	85.9	86.4	84.3	85.8
80.9	85.9	85.7	85.9	86.4	84.3	85.8	84.1
85.9	85.7	85.9	86.4	84.3	85.8	84.1	81.3
85.7	85.9	86.4	84.3	85.8	84.1	81.3	84.7
85.9	86.4	84.3	85.8	84.1	81.3	84.7	85.4
86.4	84.3	85.8	84.1	81.3	84.7	85.4	88.9
84.3	85.8	84.1	81.3	84.7	85.4	88.9	92.9
85.8	84.1	81.3	84.7	85.4	88.9	92.9	91.5
84.1	81.3	84.7	85.4	88.9	92.9	91.5	89
81.3	84.7	85.4	88.9	92.9	91.5	89	93
84.7	85.4	88.9	92.9	91.5	89	93	91.5
85.4	88.9	92.9	91.5	89	93	91.5	84.4
88.9	92.9	91.5	89	93	91.5	84.4	89.8
92.9	91.5	89	93	91.5	84.4	89.8	90.4
91.5	89	93	91.5	84.4	89.8	90.4	92.2
89.0	93	91.5	84.4	89.8	90.4	92.2	91
93.0	91.5	84.4	89.8	90.4	92.2	91	91.2
91.5	84.4	89.8	90.4	92.2	91	91.2	83.5
84.4	89.8	90.4	92.2	91	91.2	83.5	84.2
89.8	90.4	92.2	91	91.2	83.5	84.2	94.9
90.4	92.2	91	91.2	83.5	84.2	94.9	90.3
92.2	91	91.2	83.5	84.2	94.9	90.3	83.1
91.0	91.2	83.5	84.2	94.9	90.3	83.1	86.8
91.2	83.5	84.2	94.9	90.3	83.1	86.8	84.5
83.5	84.2	94.9	90.3	83.1	86.8	84.5	91.1
84.2	94.9	90.3	83.1	86.8	84.5	91.1	86.4
94.9	90.3	83.1	86.8	84.5	91.1	86.4	86.1
90.3	83.1	86.8	84.5	91.1	86.4	86.1	90.3
83.1	86.8	84.5	91.1	86.4	86.1	90.3	83.3
86.8	84.5	91.1	86.4	86.1	90.3	83.3	87.7
84.5	91.1	86.4	86.1	90.3	83.3	87.7	93.2
91.1	86.4	86.1	90.3	83.3	87.7	93.2	94.4
86.4	86.1	90.3	83.3	87.7	93.2	94.4	88.7
86.1	90.3	83.3	87.7	93.2	94.4	88.7	81.4
90.3	83.3	87.7	93.2	94.4	88.7	81.4	83.8
83.3	87.7	93.2	94.4	88.7	81.4	83.8	87.6
87.7	93.2	94.4	88.7	81.4	83.8	87.6	95
93.2	94.4	88.7	81.4	83.8	87.6	95	90.6
94.4	88.7	81.4	83.8	87.6	95	90.6	82.3
88.7	81.4	83.8	87.6	95	90.6	82.3	89.4
81.4	83.8	87.6	95	90.6	82.3	89.4	86.8
83.8	87.6	95	90.6	82.3	89.4	86.8	88.2
87.6	95	90.6	82.3	89.4	86.8	88.2	92.8
95.0	90.6	82.3	89.4	86.8	88.2	92.8	83.8
90.6	82.3	89.4	86.8	88.2	92.8	83.8	89
82.3	89.4	86.8	88.2	92.8	83.8	89	85.7
89.4	86.8	88.2	92.8	83.8	89	85.7	85.9
86.8	88.2	92.8	83.8	89	85.7	85.9	85.9
88.2	92.8	83.8	89	85.7	85.9	85.9	87.7
92.8	83.8	89	85.7	85.9	85.9	87.7	84.9
83.8	89	85.7	85.9	85.9	87.7	84.9	84.4
89.0	85.7	85.9	85.9	87.7	84.9	84.4	87.6
85.7	85.9	85.9	87.7	84.9	84.4	87.6	84.4
85.9	85.9	87.7	84.9	84.4	87.6	84.4	89
85.9	87.7	84.9	84.4	87.6	84.4	89	79.3
87.7	84.9	84.4	87.6	84.4	89	79.3	77.9
84.9	84.4	87.6	84.4	89	79.3	77.9	80
84.4	87.6	84.4	89	79.3	77.9	80	84.5
87.6	84.4	89	79.3	77.9	80	84.5	83.3
84.4	89	79.3	77.9	80	84.5	83.3	86.3
89.0	79.3	77.9	80	84.5	83.3	86.3	85.9
79.3	77.9	80	84.5	83.3	86.3	85.9	92.8
77.9	80	84.5	83.3	86.3	85.9	92.8	80.5
80.0	84.5	83.3	86.3	85.9	92.8	80.5	85.8
84.5	83.3	86.3	85.9	92.8	80.5	85.8	84.5
83.3	86.3	85.9	92.8	80.5	85.8	84.5	91.2
86.3	85.9	92.8	80.5	85.8	84.5	91.2	93.2
85.9	92.8	80.5	85.8	84.5	91.2	93.2	91.3
92.8	80.5	85.8	84.5	91.2	93.2	91.3	90.5
80.5	85.8	84.5	91.2	93.2	91.3	90.5	93
85.8	84.5	91.2	93.2	91.3	90.5	93	87.9
84.5	91.2	93.2	91.3	90.5	93	87.9	82.2
91.2	93.2	91.3	90.5	93	87.9	82.2	87.9
93.2	91.3	90.5	93	87.9	82.2	87.9	82.8
91.3	90.5	93	87.9	82.2	87.9	82.8	83.1
90.5	93	87.9	82.2	87.9	82.8	83.1	84.8
93.0	87.9	82.2	87.9	82.8	83.1	84.8	90.1
87.9	82.2	87.9	82.8	83.1	84.8	90.1	83.4
82.2	87.9	82.8	83.1	84.8	90.1	83.4	84.3
87.9	82.8	83.1	84.8	90.1	83.4	84.3	83.6
82.8	83.1	84.8	90.1	83.4	84.3	83.6	83
83.1	84.8	90.1	83.4	84.3	83.6	83	88
84.8	90.1	83.4	84.3	83.6	83	88	84.9
90.1	83.4	84.3	83.6	83	88	84.9	84.9
83.4	84.3	83.6	83	88	84.9	84.9	89.7
84.3	83.6	83	88	84.9	84.9	89.7	85.5
83.6	83	88	84.9	84.9	89.7	85.5	86.6
83.0	88	84.9	84.9	89.7	85.5	86.6	80.9
88.0	84.9	84.9	89.7	85.5	86.6	80.9	72.2
84.9	84.9	89.7	85.5	86.6	80.9	72.2	75.7
84.9	89.7	85.5	86.6	80.9	72.2	75.7	83.7
89.7	85.5	86.6	80.9	72.2	75.7	83.7	78.5
85.5	86.6	80.9	72.2	75.7	83.7	78.5	78.5
86.6	80.9	72.2	75.7	83.7	78.5	78.5	80.5
80.9	72.2	75.7	83.7	78.5	78.5	80.5	77.8
72.2	75.7	83.7	78.5	78.5	80.5	77.8	79.2
75.7	83.7	78.5	78.5	80.5	77.8	79.2	85
83.7	78.5	78.5	80.5	77.8	79.2	85	84.7
78.5	78.5	80.5	77.8	79.2	85	84.7	76.7
78.5	80.5	77.8	79.2	85	84.7	76.7	80.1
80.5	77.8	79.2	85	84.7	76.7	80.1	80
77.8	79.2	85	84.7	76.7	80.1	80	81
79.2	85	84.7	76.7	80.1	80	81	81.9
85.0	84.7	76.7	80.1	80	81	81.9	86.7
84.7	76.7	80.1	80	81	81.9	86.7	86.6
76.7	80.1	80	81	81.9	86.7	86.6	89.3
80.1	80	81	81.9	86.7	86.6	89.3	93.2
80.0	81	81.9	86.7	86.6	89.3	93.2	88.5
81.0	81.9	86.7	86.6	89.3	93.2	88.5	87.6
81.9	86.7	86.6	89.3	93.2	88.5	87.6	86.2
86.7	86.6	89.3	93.2	88.5	87.6	86.2	88.7
86.6	89.3	93.2	88.5	87.6	86.2	88.7	89.7
89.3	93.2	88.5	87.6	86.2	88.7	89.7	86.1
93.2	88.5	87.6	86.2	88.7	89.7	86.1	89.7
88.5	87.6	86.2	88.7	89.7	86.1	89.7	91.3
87.6	86.2	88.7	89.7	86.1	89.7	91.3	90.6
86.2	88.7	89.7	86.1	89.7	91.3	90.6	84
88.7	89.7	86.1	89.7	91.3	90.6	84	85.4
89.7	86.1	89.7	91.3	90.6	84	85.4	83.4
86.1	89.7	91.3	90.6	84	85.4	83.4	85.3
89.7	91.3	90.6	84	85.4	83.4	85.3	92.2
91.3	90.6	84	85.4	83.4	85.3	92.2	87.9
90.6	84	85.4	83.4	85.3	92.2	87.9	91.3
84.0	85.4	83.4	85.3	92.2	87.9	91.3	87.9
85.4	83.4	85.3	92.2	87.9	91.3	87.9	89
83.4	85.3	92.2	87.9	91.3	87.9	89	89.1
85.3	92.2	87.9	91.3	87.9	89	89.1	91.1
92.2	87.9	91.3	87.9	89	89.1	91.1	91.5
87.9	91.3	87.9	89	89.1	91.1	91.5	85.9
91.3	87.9	89	89.1	91.1	91.5	85.9	90.5
87.9	89	89.1	91.1	91.5	85.9	90.5	88.7
89.0	89.1	91.1	91.5	85.9	90.5	88.7	92.4
89.1	91.1	91.5	85.9	90.5	88.7	92.4	86.7
91.1	91.5	85.9	90.5	88.7	92.4	86.7	89.3
91.5	85.9	90.5	88.7	92.4	86.7	89.3	89.6
85.9	90.5	88.7	92.4	86.7	89.3	89.6	81.9
90.5	88.7	92.4	86.7	89.3	89.6	81.9	82.8
88.7	92.4	86.7	89.3	89.6	81.9	82.8	87.7
92.4	86.7	89.3	89.6	81.9	82.8	87.7	88.7
86.7	89.3	89.6	81.9	82.8	87.7	88.7	81.6
89.3	89.6	81.9	82.8	87.7	88.7	81.6	83.5
89.6	81.9	82.8	87.7	88.7	81.6	83.5	83.3
81.9	82.8	87.7	88.7	81.6	83.5	83.3	89.9
82.8	87.7	88.7	81.6	83.5	83.3	89.9	87.5
87.7	88.7	81.6	83.5	83.3	89.9	87.5	85.2
88.7	81.6	83.5	83.3	89.9	87.5	85.2	82
81.6	83.5	83.3	89.9	87.5	85.2	82	82.7
83.5	83.3	89.9	87.5	85.2	82	82.7	87.5
83.3	89.9	87.5	85.2	82	82.7	87.5	87.7
89.9	87.5	85.2	82	82.7	87.5	87.7	88.5
87.5	85.2	82	82.7	87.5	87.7	88.5	81.8
85.2	82	82.7	87.5	87.7	88.5	81.8	83.3
82.0	82.7	87.5	87.7	88.5	81.8	83.3	79.9
82.7	87.5	87.7	88.5	81.8	83.3	79.9	83
87.5	87.7	88.5	81.8	83.3	79.9	83	78.3
87.7	88.5	81.8	83.3	79.9	83	78.3	77.6
88.5	81.8	83.3	79.9	83	78.3	77.6	79.5
81.8	83.3	79.9	83	78.3	77.6	79.5	78
83.3	79.9	83	78.3	77.6	79.5	78	76.7
79.9	83	78.3	77.6	79.5	78	76.7	76.1
83.0	78.3	77.6	79.5	78	76.7	76.1	76.7
78.3	77.6	79.5	78	76.7	76.1	76.7	77.4
77.6	79.5	78	76.7	76.1	76.7	77.4	79.9
79.5	78	76.7	76.1	76.7	77.4	79.9	77.1
78.0	76.7	76.1	76.7	77.4	79.9	77.1	81.6
76.7	76.1	76.7	77.4	79.9	77.1	81.6	84.9
76.1	76.7	77.4	79.9	77.1	81.6	84.9	81.8
76.7	77.4	79.9	77.1	81.6	84.9	81.8	83.3
77.4	79.9	77.1	81.6	84.9	81.8	83.3	87.5
79.9	77.1	81.6	84.9	81.8	83.3	87.5	86.1
77.1	81.6	84.9	81.8	83.3	87.5	86.1	78.1
81.6	84.9	81.8	83.3	87.5	86.1	78.1	79.7
84.9	81.8	83.3	87.5	86.1	78.1	79.7	80.2
81.8	83.3	87.5	86.1	78.1	79.7	80.2	80.2
83.3	87.5	86.1	78.1	79.7	80.2	80.2	83
87.5	86.1	78.1	79.7	80.2	80.2	83	82.7
86.1	78.1	79.7	80.2	80.2	83	82.7	78.4
78.1	79.7	80.2	80.2	83	82.7	78.4	77.8
79.7	80.2	80.2	83	82.7	78.4	77.8	78.5
80.2	80.2	83	82.7	78.4	77.8	78.5	77
80.2	83	82.7	78.4	77.8	78.5	77	79.5
83.0	82.7	78.4	77.8	78.5	77	79.5	78.5
82.7	78.4	77.8	78.5	77	79.5	78.5	84
78.4	77.8	78.5	77	79.5	78.5	84	86.5
77.8	78.5	77	79.5	78.5	84	86.5	82.3
78.5	77	79.5	78.5	84	86.5	82.3	84.8
77.0	79.5	78.5	84	86.5	82.3	84.8	80.9
79.5	78.5	84	86.5	82.3	84.8	80.9	84.5
78.5	84	86.5	82.3	84.8	80.9	84.5	87
84.0	86.5	82.3	84.8	80.9	84.5	87	86.6
86.5	82.3	84.8	80.9	84.5	87	86.6	86.3
82.3	84.8	80.9	84.5	87	86.6	86.3	85.2
84.8	80.9	84.5	87	86.6	86.3	85.2	85.5
80.9	84.5	87	86.6	86.3	85.2	85.5	86.5
84.5	87	86.6	86.3	85.2	85.5	86.5	82.9
87.0	86.6	86.3	85.2	85.5	86.5	82.9	83.1
86.6	86.3	85.2	85.5	86.5	82.9	83.1	86.3
86.3	85.2	85.5	86.5	82.9	83.1	86.3	85.3
85.2	85.5	86.5	82.9	83.1	86.3	85.3	82.5
85.5	86.5	82.9	83.1	86.3	85.3	82.5	86.1
86.5	82.9	83.1	86.3	85.3	82.5	86.1	76.1
82.9	83.1	86.3	85.3	82.5	86.1	76.1	78.2
83.1	86.3	85.3	82.5	86.1	76.1	78.2	77.1
86.3	85.3	82.5	86.1	76.1	78.2	77.1	78.9
85.3	82.5	86.1	76.1	78.2	77.1	78.9	81
82.5	86.1	76.1	78.2	77.1	78.9	81	88.3
86.1	76.1	78.2	77.1	78.9	81	88.3	77.1
76.1	78.2	77.1	78.9	81	88.3	77.1	81.9
78.2	77.1	78.9	81	88.3	77.1	81.9	75.4
77.1	78.9	81	88.3	77.1	81.9	75.4	78
78.9	81	88.3	77.1	81.9	75.4	78	79.8
81.0	88.3	77.1	81.9	75.4	78	79.8	78.1
88.3	77.1	81.9	75.4	78	79.8	78.1	79.6
77.1	81.9	75.4	78	79.8	78.1	79.6	74.5
81.9	75.4	78	79.8	78.1	79.6	74.5	74.1
75.4	78	79.8	78.1	79.6	74.5	74.1	76.5
78.0	79.8	78.1	79.6	74.5	74.1	76.5	76.4
79.8	78.1	79.6	74.5	74.1	76.5	76.4	74.4
78.1	79.6	74.5	74.1	76.5	76.4	74.4	81.1
79.6	74.5	74.1	76.5	76.4	74.4	81.1	84.3
74.5	74.1	76.5	76.4	74.4	81.1	84.3	83.1
74.1	76.5	76.4	74.4	81.1	84.3	83.1	86.9
76.5	76.4	74.4	81.1	84.3	83.1	86.9	82.6
76.4	74.4	81.1	84.3	83.1	86.9	82.6	83.7
74.4	81.1	84.3	83.1	86.9	82.6	83.7	83.6
81.1	84.3	83.1	86.9	82.6	83.7	83.6	84.8
84.3	83.1	86.9	82.6	83.7	83.6	84.8	84.8
83.1	86.9	82.6	83.7	83.6	84.8	84.8	88.2
86.9	82.6	83.7	83.6	84.8	84.8	88.2	89.5
82.6	83.7	83.6	84.8	84.8	88.2	89.5	84
83.7	83.6	84.8	84.8	88.2	89.5	84	80
83.6	84.8	84.8	88.2	89.5	84	80	82.6
84.8	84.8	88.2	89.5	84	80	82.6	79.2
84.8	88.2	89.5	84	80	82.6	79.2	81.6
88.2	89.5	84	80	82.6	79.2	81.6	85.9
89.5	84	80	82.6	79.2	81.6	85.9	77.2
84.0	80	82.6	79.2	81.6	85.9	77.2	75.2
80.0	82.6	79.2	81.6	85.9	77.2	75.2	81.7
82.6	79.2	81.6	85.9	77.2	75.2	81.7	85.7
79.2	81.6	85.9	77.2	75.2	81.7	85.7	78.3
81.6	85.9	77.2	75.2	81.7	85.7	78.3	78.5
85.9	77.2	75.2	81.7	85.7	78.3	78.5	85.5
77.2	75.2	81.7	85.7	78.3	78.5	85.5	87.7
75.2	81.7	85.7	78.3	78.5	85.5	87.7	89.8
81.7	85.7	78.3	78.5	85.5	87.7	89.8	83.3
85.7	78.3	78.5	85.5	87.7	89.8	83.3	81.5
78.3	78.5	85.5	87.7	89.8	83.3	81.5	83.9
78.5	85.5	87.7	89.8	83.3	81.5	83.9	86.9
85.5	87.7	89.8	83.3	81.5	83.9	86.9	82
87.7	89.8	83.3	81.5	83.9	86.9	82	90.6
89.8	83.3	81.5	83.9	86.9	82	90.6	83.2
83.3	81.5	83.9	86.9	82	90.6	83.2	85.3
81.5	83.9	86.9	82	90.6	83.2	85.3	82.1
83.9	86.9	82	90.6	83.2	85.3	82.1	84.7
86.9	82	90.6	83.2	85.3	82.1	84.7	87.4
82.0	90.6	83.2	85.3	82.1	84.7	87.4	82.6
90.6	83.2	85.3	82.1	84.7	87.4	82.6	83.8
83.2	85.3	82.1	84.7	87.4	82.6	83.8	85.9
85.3	82.1	84.7	87.4	82.6	83.8	85.9	88.9
82.1	84.7	87.4	82.6	83.8	85.9	88.9	86.9
84.7	87.4	82.6	83.8	85.9	88.9	86.9	87.6
87.4	82.6	83.8	85.9	88.9	86.9	87.6	81.4
82.6	83.8	85.9	88.9	86.9	87.6	81.4	76.4
83.8	85.9	88.9	86.9	87.6	81.4	76.4	80
85.9	88.9	86.9	87.6	81.4	76.4	80	81.2
88.9	86.9	87.6	81.4	76.4	80	81.2	86.4
86.9	87.6	81.4	76.4	80	81.2	86.4	87.7
87.6	81.4	76.4	80	81.2	86.4	87.7	89.7
81.4	76.4	80	81.2	86.4	87.7	89.7	86.8
76.4	80	81.2	86.4	87.7	89.7	86.8	88.8
80.0	81.2	86.4	87.7	89.7	86.8	88.8	88.1
81.2	86.4	87.7	89.7	86.8	88.8	88.1	83.5
86.4	87.7	89.7	86.8	88.8	88.1	83.5	87
87.7	89.7	86.8	88.8	88.1	83.5	87	83.1
89.7	86.8	88.8	88.1	83.5	87	83.1	85.8
86.8	88.8	88.1	83.5	87	83.1	85.8	84
88.8	88.1	83.5	87	83.1	85.8	84	81.5
88.1	83.5	87	83.1	85.8	84	81.5	85.7
83.5	87	83.1	85.8	84	81.5	85.7	86.2
87.0	83.1	85.8	84	81.5	85.7	86.2	82.9
83.1	85.8	84	81.5	85.7	86.2	82.9	79.6
85.8	84	81.5	85.7	86.2	82.9	79.6	84.7
84.0	81.5	85.7	86.2	82.9	79.6	84.7	90
81.5	85.7	86.2	82.9	79.6	84.7	90	82.2
85.7	86.2	82.9	79.6	84.7	90	82.2	85
86.2	82.9	79.6	84.7	90	82.2	85	85.4
82.9	79.6	84.7	90	82.2	85	85.4	90.7
79.6	84.7	90	82.2	85	85.4	90.7	82.4
84.7	90	82.2	85	85.4	90.7	82.4	83.7
90.0	82.2	85	85.4	90.7	82.4	83.7	81.5
82.2	85	85.4	90.7	82.4	83.7	81.5	82.9
85.0	85.4	90.7	82.4	83.7	81.5	82.9	80.3
85.4	90.7	82.4	83.7	81.5	82.9	80.3	79
90.7	82.4	83.7	81.5	82.9	80.3	79	79.6
82.4	83.7	81.5	82.9	80.3	79	79.6	76.5
83.7	81.5	82.9	80.3	79	79.6	76.5	86.7
81.5	82.9	80.3	79	79.6	76.5	86.7	79.8
82.9	80.3	79	79.6	76.5	86.7	79.8	82.3
80.3	79	79.6	76.5	86.7	79.8	82.3	84.5
79.0	79.6	76.5	86.7	79.8	82.3	84.5	79.5
79.6	76.5	86.7	79.8	82.3	84.5	79.5	77.8
76.5	86.7	79.8	82.3	84.5	79.5	77.8	86.4
86.7	79.8	82.3	84.5	79.5	77.8	86.4	78.8
79.8	82.3	84.5	79.5	77.8	86.4	78.8	79
82.3	84.5	79.5	77.8	86.4	78.8	79	84.8
84.5	79.5	77.8	86.4	78.8	79	84.8	79.9
79.5	77.8	86.4	78.8	79	84.8	79.9	86.1
77.8	86.4	78.8	79	84.8	79.9	86.1	80.2
86.4	78.8	79	84.8	79.9	86.1	80.2	78.5
78.8	79	84.8	79.9	86.1	80.2	78.5	83.5
79.0	84.8	79.9	86.1	80.2	78.5	83.5	87.4
84.8	79.9	86.1	80.2	78.5	83.5	87.4	82.5
79.9	86.1	80.2	78.5	83.5	87.4	82.5	80.5
86.1	80.2	78.5	83.5	87.4	82.5	80.5	84.5
80.2	78.5	83.5	87.4	82.5	80.5	84.5	82.4
78.5	83.5	87.4	82.5	80.5	84.5	82.4	81.7
83.5	87.4	82.5	80.5	84.5	82.4	81.7	79.1
87.4	82.5	80.5	84.5	82.4	81.7	79.1	80.3
82.5	80.5	84.5	82.4	81.7	79.1	80.3	82.2
80.5	84.5	82.4	81.7	79.1	80.3	82.2	85.5
84.5	82.4	81.7	79.1	80.3	82.2	85.5	79.8
82.4	81.7	79.1	80.3	82.2	85.5	79.8	83.9
81.7	79.1	80.3	82.2	85.5	79.8	83.9	90
79.1	80.3	82.2	85.5	79.8	83.9	90	83.3
80.3	82.2	85.5	79.8	83.9	90	83.3	83.1
82.2	85.5	79.8	83.9	90	83.3	83.1	83.3
85.5	79.8	83.9	90	83.3	83.1	83.3	83.6
79.8	83.9	90	83.3	83.1	83.3	83.6	82.8
83.9	90	83.3	83.1	83.3	83.6	82.8	87.7
90.0	83.3	83.1	83.3	83.6	82.8	87.7	83
83.3	83.1	83.3	83.6	82.8	87.7	83	84.9
83.1	83.3	83.6	82.8	87.7	83	84.9	88.5
83.3	83.6	82.8	87.7	83	84.9	88.5	88.3
83.6	82.8	87.7	83	84.9	88.5	88.3	86.8
82.8	87.7	83	84.9	88.5	88.3	86.8	81.1
87.7	83	84.9	88.5	88.3	86.8	81.1	93.6
83.0	84.9	88.5	88.3	86.8	81.1	93.6	88.8
84.9	88.5	88.3	86.8	81.1	93.6	88.8	87.9
88.5	88.3	86.8	81.1	93.6	88.8	87.9	83.2
88.3	86.8	81.1	93.6	88.8	87.9	83.2	83
86.8	81.1	93.6	88.8	87.9	83.2	83	78.8
81.1	93.6	88.8	87.9	83.2	83	78.8	75
93.6	88.8	87.9	83.2	83	78.8	75	78.1
88.8	87.9	83.2	83	78.8	75	78.1	91.5
87.9	83.2	83	78.8	75	78.1	91.5	85.3
83.2	83	78.8	75	78.1	91.5	85.3	83.6
83.0	78.8	75	78.1	91.5	85.3	83.6	84.5
78.8	75	78.1	91.5	85.3	83.6	84.5	84
75.0	78.1	91.5	85.3	83.6	84.5	84	82.5
78.1	91.5	85.3	83.6	84.5	84	82.5	83.1
91.5	85.3	83.6	84.5	84	82.5	83.1	83.2
85.3	83.6	84.5	84	82.5	83.1	83.2	89.3
83.6	84.5	84	82.5	83.1	83.2	89.3	86.4
84.5	84	82.5	83.1	83.2	89.3	86.4	82.7
84.0	82.5	83.1	83.2	89.3	86.4	82.7	82.2
82.5	83.1	83.2	89.3	86.4	82.7	82.2	81.4
83.1	83.2	89.3	86.4	82.7	82.2	81.4	81.5
83.2	89.3	86.4	82.7	82.2	81.4	81.5	85.6
89.3	86.4	82.7	82.2	81.4	81.5	85.6	80.3
86.4	82.7	82.2	81.4	81.5	85.6	80.3	81.4
82.7	82.2	81.4	81.5	85.6	80.3	81.4	81.4
82.2	81.4	81.5	85.6	80.3	81.4	81.4	84.3
81.4	81.5	85.6	80.3	81.4	81.4	84.3	82.7
81.5	85.6	80.3	81.4	81.4	84.3	82.7	82.3
85.6	80.3	81.4	81.4	84.3	82.7	82.3	80.2
80.3	81.4	81.4	84.3	82.7	82.3	80.2	79.3
81.4	81.4	84.3	82.7	82.3	80.2	79.3	82.5
81.4	84.3	82.7	82.3	80.2	79.3	82.5	78.9
84.3	82.7	82.3	80.2	79.3	82.5	78.9	86.6
82.7	82.3	80.2	79.3	82.5	78.9	86.6	92.9
82.3	80.2	79.3	82.5	78.9	86.6	92.9	90.8
80.2	79.3	82.5	78.9	86.6	92.9	90.8	84.3
79.3	82.5	78.9	86.6	92.9	90.8	84.3	80.5
82.5	78.9	86.6	92.9	90.8	84.3	80.5	83.5
78.9	86.6	92.9	90.8	84.3	80.5	83.5	81.6
86.6	92.9	90.8	84.3	80.5	83.5	81.6	79.9
92.9	90.8	84.3	80.5	83.5	81.6	79.9	81.6
90.8	84.3	80.5	83.5	81.6	79.9	81.6	81.6
84.3	80.5	83.5	81.6	79.9	81.6	81.6	83.5
80.5	83.5	81.6	79.9	81.6	81.6	83.5	91.1
83.5	81.6	79.9	81.6	81.6	83.5	91.1	82.3
81.6	79.9	81.6	81.6	83.5	91.1	82.3	82.2
79.9	81.6	81.6	83.5	91.1	82.3	82.2	82.7
81.6	81.6	83.5	91.1	82.3	82.2	82.7	87.4
81.6	83.5	91.1	82.3	82.2	82.7	87.4	87.6
83.5	91.1	82.3	82.2	82.7	87.4	87.6	80.5
91.1	82.3	82.2	82.7	87.4	87.6	80.5	93.6
82.3	82.2	82.7	87.4	87.6	80.5	93.6	82
82.2	82.7	87.4	87.6	80.5	93.6	82	83.4
82.7	87.4	87.6	80.5	93.6	82	83.4	84.3
87.4	87.6	80.5	93.6	82	83.4	84.3	81.7
87.6	80.5	93.6	82	83.4	84.3	81.7	84.4
80.5	93.6	82	83.4	84.3	81.7	84.4	91.5
93.6	82	83.4	84.3	81.7	84.4	91.5	92.3
82.0	83.4	84.3	81.7	84.4	91.5	92.3	80.5
83.4	84.3	81.7	84.4	91.5	92.3	80.5	83.9
84.3	81.7	84.4	91.5	92.3	80.5	83.9	83.3
81.7	84.4	91.5	92.3	80.5	83.9	83.3	80.5
84.4	91.5	92.3	80.5	83.9	83.3	80.5	88.7
91.5	92.3	80.5	83.9	83.3	80.5	88.7	83.8
92.3	80.5	83.9	83.3	80.5	88.7	83.8	86.2
80.5	83.9	83.3	80.5	88.7	83.8	86.2	87.6
83.9	83.3	80.5	88.7	83.8	86.2	87.6	85.5
83.3	80.5	88.7	83.8	86.2	87.6	85.5	87.3
80.5	88.7	83.8	86.2	87.6	85.5	87.3	80.8
88.7	83.8	86.2	87.6	85.5	87.3	80.8	81.3
83.8	86.2	87.6	85.5	87.3	80.8	81.3	83.9
86.2	87.6	85.5	87.3	80.8	81.3	83.9	85.5
87.6	85.5	87.3	80.8	81.3	83.9	85.5	89
85.5	87.3	80.8	81.3	83.9	85.5	89	89.9
87.3	80.8	81.3	83.9	85.5	89	89.9	87.3
80.8	81.3	83.9	85.5	89	89.9	87.3	84.9
81.3	83.9	85.5	89	89.9	87.3	84.9	86.5
83.9	85.5	89	89.9	87.3	84.9	86.5	88
85.5	89	89.9	87.3	84.9	86.5	88	86.1
89.0	89.9	87.3	84.9	86.5	88	86.1	86.8
89.9	87.3	84.9	86.5	88	86.1	86.8	83.4
87.3	84.9	86.5	88	86.1	86.8	83.4	82.1
84.9	86.5	88	86.1	86.8	83.4	82.1	88.8
86.5	88	86.1	86.8	83.4	82.1	88.8	89.6
88.0	86.1	86.8	83.4	82.1	88.8	89.6	85.5
86.1	86.8	83.4	82.1	88.8	89.6	85.5	84.7
86.8	83.4	82.1	88.8	89.6	85.5	84.7	90.1
83.4	82.1	88.8	89.6	85.5	84.7	90.1	85.4
82.1	88.8	89.6	85.5	84.7	90.1	85.4	92.4
88.8	89.6	85.5	84.7	90.1	85.4	92.4	85.1
89.6	85.5	84.7	90.1	85.4	92.4	85.1	85.1
85.5	84.7	90.1	85.4	92.4	85.1	85.1	88.4
84.7	90.1	85.4	92.4	85.1	85.1	88.4	86.2
90.1	85.4	92.4	85.1	85.1	88.4	86.2	86.7
85.4	92.4	85.1	85.1	88.4	86.2	86.7	84.9
92.4	85.1	85.1	88.4	86.2	86.7	84.9	89.3
85.1	85.1	88.4	86.2	86.7	84.9	89.3	85.8
85.1	88.4	86.2	86.7	84.9	89.3	85.8	86.5
88.4	86.2	86.7	84.9	89.3	85.8	86.5	83.1
86.2	86.7	84.9	89.3	85.8	86.5	83.1	81.6
86.7	84.9	89.3	85.8	86.5	83.1	81.6	80.8
84.9	89.3	85.8	86.5	83.1	81.6	80.8	89.7
89.3	85.8	86.5	83.1	81.6	80.8	89.7	81.2
85.8	86.5	83.1	81.6	80.8	89.7	81.2	80.1
86.5	83.1	81.6	80.8	89.7	81.2	80.1	85.9
83.1	81.6	80.8	89.7	81.2	80.1	85.9	85
81.6	80.8	89.7	81.2	80.1	85.9	85	85.5
80.8	89.7	81.2	80.1	85.9	85	85.5	81.5
89.7	81.2	80.1	85.9	85	85.5	81.5	87.2
81.2	80.1	85.9	85	85.5	81.5	87.2	84.7
80.1	85.9	85	85.5	81.5	87.2	84.7	85
85.9	85	85.5	81.5	87.2	84.7	85	84.7
85.0	85.5	81.5	87.2	84.7	85	84.7	80.8
85.5	81.5	87.2	84.7	85	84.7	80.8	83.6
81.5	87.2	84.7	85	84.7	80.8	83.6	79.9
87.2	84.7	85	84.7	80.8	83.6	79.9	86.5
84.7	85	84.7	80.8	83.6	79.9	86.5	92.7
85.0	84.7	80.8	83.6	79.9	86.5	92.7	90.9
84.7	80.8	83.6	79.9	86.5	92.7	90.9	85.9
80.8	83.6	79.9	86.5	92.7	90.9	85.9	81.1
83.6	79.9	86.5	92.7	90.9	85.9	81.1	79.4
79.9	86.5	92.7	90.9	85.9	81.1	79.4	83.1
86.5	92.7	90.9	85.9	81.1	79.4	83.1	86.7
92.7	90.9	85.9	81.1	79.4	83.1	86.7	86.7
90.9	85.9	81.1	79.4	83.1	86.7	86.7	85.6
85.9	81.1	79.4	83.1	86.7	86.7	85.6	79.3
81.1	79.4	83.1	86.7	86.7	85.6	79.3	82
79.4	83.1	86.7	86.7	85.6	79.3	82	80.2
83.1	86.7	86.7	85.6	79.3	82	80.2	84.7
86.7	86.7	85.6	79.3	82	80.2	84.7	87.9
86.7	85.6	79.3	82	80.2	84.7	87.9	90.8
85.6	79.3	82	80.2	84.7	87.9	90.8	85.7
79.3	82	80.2	84.7	87.9	90.8	85.7	83.1
82.0	80.2	84.7	87.9	90.8	85.7	83.1	87.3
80.2	84.7	87.9	90.8	85.7	83.1	87.3	86.9
84.7	87.9	90.8	85.7	83.1	87.3	86.9	87.1
87.9	90.8	85.7	83.1	87.3	86.9	87.1	90.6
90.8	85.7	83.1	87.3	86.9	87.1	90.6	90.3
85.7	83.1	87.3	86.9	87.1	90.6	90.3	88.8
83.1	87.3	86.9	87.1	90.6	90.3	88.8	86.4
87.3	86.9	87.1	90.6	90.3	88.8	86.4	89.9
86.9	87.1	90.6	90.3	88.8	86.4	89.9	88.2
87.1	90.6	90.3	88.8	86.4	89.9	88.2	90.5
90.6	90.3	88.8	86.4	89.9	88.2	90.5	87.7
90.3	88.8	86.4	89.9	88.2	90.5	87.7	86.8
88.8	86.4	89.9	88.2	90.5	87.7	86.8	82.5
86.4	89.9	88.2	90.5	87.7	86.8	82.5	84.7
89.9	88.2	90.5	87.7	86.8	82.5	84.7	88.3
88.2	90.5	87.7	86.8	82.5	84.7	88.3	85.7
90.5	87.7	86.8	82.5	84.7	88.3	85.7	82.5
87.7	86.8	82.5	84.7	88.3	85.7	82.5	84.4
86.8	82.5	84.7	88.3	85.7	82.5	84.4	88.6
82.5	84.7	88.3	85.7	82.5	84.4	88.6	89.2
84.7	88.3	85.7	82.5	84.4	88.6	89.2	90.3
88.3	85.7	82.5	84.4	88.6	89.2	90.3	90.6
85.7	82.5	84.4	88.6	89.2	90.3	90.6	87.7
82.5	84.4	88.6	89.2	90.3	90.6	87.7	86.3
84.4	88.6	89.2	90.3	90.6	87.7	86.3	89.2
88.6	89.2	90.3	90.6	87.7	86.3	89.2	90.4
89.2	90.3	90.6	87.7	86.3	89.2	90.4	84.6
90.3	90.6	87.7	86.3	89.2	90.4	84.6	93.5
90.6	87.7	86.3	89.2	90.4	84.6	93.5	89.4
87.7	86.3	89.2	90.4	84.6	93.5	89.4	92
86.3	89.2	90.4	84.6	93.5	89.4	92	86.4
89.2	90.4	84.6	93.5	89.4	92	86.4	90.8
90.4	84.6	93.5	89.4	92	86.4	90.8	94.2
84.6	93.5	89.4	92	86.4	90.8	94.2	94.2
93.5	89.4	92	86.4	90.8	94.2	94.2	88.9
89.4	92	86.4	90.8	94.2	94.2	88.9	89.8
92.0	86.4	90.8	94.2	94.2	88.9	89.8	87.5
86.4	90.8	94.2	94.2	88.9	89.8	87.5	91.5
90.8	94.2	94.2	88.9	89.8	87.5	91.5	93.2
94.2	94.2	88.9	89.8	87.5	91.5	93.2	84
94.2	88.9	89.8	87.5	91.5	93.2	84	89.3
88.9	89.8	87.5	91.5	93.2	84	89.3	82.5
89.8	87.5	91.5	93.2	84	89.3	82.5	78.7
87.5	91.5	93.2	84	89.3	82.5	78.7	78.1
91.5	93.2	84	89.3	82.5	78.7	78.1	81.1
93.2	84	89.3	82.5	78.7	78.1	81.1	86.9
84.0	89.3	82.5	78.7	78.1	81.1	86.9	87.1
89.3	82.5	78.7	78.1	81.1	86.9	87.1	88.9
82.5	78.7	78.1	81.1	86.9	87.1	88.9	89.9
78.7	78.1	81.1	86.9	87.1	88.9	89.9	90.3
78.1	81.1	86.9	87.1	88.9	89.9	90.3	87.9
81.1	86.9	87.1	88.9	89.9	90.3	87.9	85.9
86.9	87.1	88.9	89.9	90.3	87.9	85.9	90.5
87.1	88.9	89.9	90.3	87.9	85.9	90.5	89.6
88.9	89.9	90.3	87.9	85.9	90.5	89.6	92
89.9	90.3	87.9	85.9	90.5	89.6	92	85.9
90.3	87.9	85.9	90.5	89.6	92	85.9	92.6
87.9	85.9	90.5	89.6	92	85.9	92.6	91.1
85.9	90.5	89.6	92	85.9	92.6	91.1	92.2
90.5	89.6	92	85.9	92.6	91.1	92.2	86.5
89.6	92	85.9	92.6	91.1	92.2	86.5	81.8
92.0	85.9	92.6	91.1	92.2	86.5	81.8	84.1
85.9	92.6	91.1	92.2	86.5	81.8	84.1	85.2
92.6	91.1	92.2	86.5	81.8	84.1	85.2	87
91.1	92.2	86.5	81.8	84.1	85.2	87	88.1
92.2	86.5	81.8	84.1	85.2	87	88.1	85.9
86.5	81.8	84.1	85.2	87	88.1	85.9	80.8
81.8	84.1	85.2	87	88.1	85.9	80.8	80.2
84.1	85.2	87	88.1	85.9	80.8	80.2	79.4
85.2	87	88.1	85.9	80.8	80.2	79.4	80.3
87.0	88.1	85.9	80.8	80.2	79.4	80.3	83.5
88.1	85.9	80.8	80.2	79.4	80.3	83.5	80.1
85.9	80.8	80.2	79.4	80.3	83.5	80.1	88.4
80.8	80.2	79.4	80.3	83.5	80.1	88.4	85.9
80.2	79.4	80.3	83.5	80.1	88.4	85.9	87.3
[truncated: 4,363 more rows]
